# Supplementary material for: Comprehensive Analysis of mRNA, lncRNA, circRNA, and miRNA Expression Profiles and Their ceRNA Networks in the Longissimus Dorsi Muscle of Cattle-Yak and Yak
Source: Front Genet. 2021 Dec 13;12:772557. doi: 10.3389/fgene.2021.772557 (PMC8710697; doi:10.3389/fgene.2021.772557)
Supplement: Supplementary file 1 [file DataSheet1.ZIP › Supplementary Table S1.xlsx]

## Sheet: Table S1
Table S1. Summary of Sequencing Reads and Mapping to the Reference Gonome
Samples	Tatal Reads	Mapped Reads	Multiple Mapped Reads	Uniq Mapped Reads	Q301	GC
CY1	102259460	96,699,648(94.56%)	6,135,509(6.00%)	90,564,139(88.56%)	0.9377	0.4987
CY2	100496276	95,023,963(94.55%)	6,557,819(6.53%)	88,466,144(88.03%)	0.9383	0.5013
CY3	107333496	101,745,988(94.79%)	5,765,816(5.37%)	95,980,172(89.42%)	0.9377	0.4988
Y1	96199338	92,215,961(95.86%)	4,152,228(4.32%)	88,063,733(91.54%)	0.9417	0.4673
Y2	102042904	97,784,278(95.83%)	4,355,061(4.27%)	93,429,217(91.56%)	0.9465	0.4706
Y3	110500322	105,560,488(95.53%)	4,959,769(4.49%)	100,600,719(91.04%)	0.9393	0.4762
Note: “1” The percentage of the number of bases with a Phred value greater than 30 in the raw data to the total number of bases.
