# Supplementary material for: Comprehensive Analysis of mRNA, lncRNA, circRNA, and miRNA Expression Profiles and Their ceRNA Networks in the Longissimus Dorsi Muscle of Cattle-Yak and Yak
Source: Front Genet. 2021 Dec 13;12:772557. doi: 10.3389/fgene.2021.772557 (PMC8710697; doi:10.3389/fgene.2021.772557)
Supplement: Supplementary file 1 [file DataSheet1.ZIP › Supplementary Table S2.xls.xlsx]

## Sheet: Supplementary Table S2
Table S2. The 7126 mRNA of significant differential expression.
gene_id	FoldChange	log2FoldChange	pValue	Regulation	Expression_Y1	Expression_Y2	Expression_Y3	Expression_CY1	Expression_CY2	Expression_CY3
A2ML1	0.0439433	-4.50821	1.84e-07	Down	1.13634	0.530651	0.709843	0.012086	0.0249709	0.0111564
A4GALT	13.5983	3.76535	5.65e-06	Up	0.164973	0.213498	0.110667	1.5878	0.903189	0.602963
AAAS	0.341691	-1.54924	1.19e-08	Down	6.96467	9.31178	8.65516	1.47732	1.29369	1.16501
AACS	0.45696	-1.12986	1.23e-06	Down	7.68454	7.99504	8.33398	2.11261	1.47823	1.51329
AAGAB	2.034	1.02432	1.36e-07	Up	13.8324	12.6795	11.6506	12.6782	12.0934	11.2254
AAMDC	2.44985	1.2927	4.27e-09	Up	31.8032	28.5538	29.5924	37.6378	31.3984	33.3983
AARS	2.84551	1.50869	2.24e-16	Up	31.5975	30.7228	36.6478	48.8145	38.2911	43.7859
AASS	2.61775	1.38833	2.39e-12	Up	9.03706	8.18491	9.19829	9.76095	10.111	12.1853
ABAT	0.190962	-2.38864	0.000920385	Down	34.5308	13.6347	23.988	2.75963	1.89095	1.8369
ABCA10	4.1319	2.0468	7.48e-15	Up	0.672161	1.22807	0.498611	1.49824	1.38634	1.66865
ABCA13	0.149896	-2.73797	0.00575466	Down	0.274441	0.0693416	0.284917	0.00477645	0.0148029	0.0242498
ABCA4	0.178826	-2.48337	0.0030087	Down	0.134475	0.211664	0.142524	0.0197795	0.00681107	0.0142007
ABCA6	2.66381	1.41349	2.09e-08	Up	6.95268	3.98207	2.55106	5.52121	5.41255	5.84878
ABCA7	0.304908	-1.71355	1.66e-05	Down	0.939087	1.60185	1.75697	0.27443	0.186136	0.145851
ABCB6	3.00274	1.58628	5.19e-11	Up	7.22482	7.08751	7.41977	8.95476	11.5505	9.59154
ABCC1	11.7256	3.55159	3.91e-13	Up	4.00174	4.14342	3.79543	22.5481	26.358	15.6544
ABCC3	2.1967	1.13534	8.55e-06	Up	1.20283	1.96623	1.66391	1.43086	1.58086	1.86813
ABCD1	4.41918	2.14378	1.95e-20	Up	2.54695	2.46056	2.30704	5.27315	5.4791	4.2025
ABCD4	0.499481	-1.0015	1.33e-05	Down	8.48734	8.59005	8.67631	2.02167	1.95834	1.97691
ABCF1	2.52088	1.33393	8.16e-13	Up	20.892	22.5923	21.3048	28.0287	23.7146	23.9714
ABCF2	2.53234	1.34047	1.89e-07	Up	12.5169	13.171	14.0859	18.4762	16.1823	12.0089
ABCF3	2.07959	1.0563	6.63e-08	Up	13.4553	14.4689	14.8979	14.181	14.5375	12.4415
ABCG1	2.63466	1.39761	0.000380468	Up	0.553588	0.702964	0.415524	0.658287	0.701632	0.670346
ABCG2	0.35862	-1.47947	4.25e-09	Down	17.5577	14.6564	12.8115	2.6967	2.65211	2.14409
ABCG4	9.19707	3.20117	0.00592624	Up	0.110714	0	0	0.241102	0.0766371	0.179757
ABHD1	2.80976	1.49045	5.68e-05	Up	1.35074	1.70919	1.84575	2.50954	1.54415	2.35448
ABHD10	2.44861	1.29196	3.96e-09	Up	10.597	10.7092	9.18926	12.1159	11.0625	11.4319
ABHD11	0.499097	-1.00261	7.68e-05	Down	14.2026	11.7914	14.4722	2.78466	3.21775	3.35221
ABHD17A	2.10275	1.07228	3.45e-08	Up	32.7853	34.3953	38.2821	35.8676	35.3859	31.3427
ABHD17B	0.443154	-1.17412	2.46e-07	Down	14.1506	13.855	12.7049	2.99646	2.73335	2.635
ABHD17C	0.434645	-1.20209	0.0201711	Down	3.31868	2.3488	3.04376	0.979946	0.272552	0.539263
ABHD18	2.60207	1.37966	0.000928359	Up	8.66359	6.91545	6.78511	6.87037	7.73979	12.4062
ABHD4	7.16423	2.84081	8.67e-14	Up	8.06203	7.435	8.12241	27.2164	30.8274	20.1575
ABHD5	3.41229	1.77074	1.39e-09	Up	1.94754	2.56767	2.84931	3.49296	4.55289	3.49838
ABHD6	2.68147	1.42303	0.00210944	Up	0.3975	0.705805	0.862072	0.97089	0.718949	0.74552
ABI2	0.211614	-2.24049	5.18e-26	Down	18.959	18.5008	17.5681	1.85325	1.55425	2.00042
ABI3	5.91061	2.56331	3.16e-11	Up	0.581425	1.01162	1.01697	2.44144	1.87818	2.80507
ABLIM2	9.47318	3.24385	7.96e-20	Up	11.2789	8.00375	7.89242	31.8285	44.4971	42.8796
ABLIM3	0.181024	-2.46575	2.91e-34	Down	116.699	100.278	100.112	9.43444	10.2941	6.84146
ABRACL	0.0586232	-4.09238	1.57e-30	Down	18.7215	21.0342	14.2107	0.606998	0.167216	0.709724
ABTB2	0.332083	-1.59039	2.45e-11	Down	6.27537	6.21151	4.95554	1.07704	0.689685	0.932912
ACACA	0.467994	-1.09544	4.36e-09	Down	13.5874	16.495	15.6213	2.93758	3.23237	3.69782
ACACB	5.24672	2.39142	3.85e-37	Up	10.8262	10.9631	7.92158	24.298	25.9208	21.8414
ACAD8	2.16733	1.11592	5.49e-07	Up	13.4442	18.1705	15.4785	13.5239	17.6749	15.6796
ACAD9	0.486479	-1.03955	2.23e-06	Down	15.8664	14.586	18.4628	4.46607	2.91112	3.72054
ACADM	12.7505	3.67249	8.53e-45	Up	14.6465	14.3525	12.8204	76.7513	73.4656	96.9893
ACADS	6.8808	2.78258	3.53e-41	Up	6.82916	9.9074	7.84593	25.7653	25.8842	26.2677
ACADSB	2.88401	1.52808	1.5e-16	Up	17.5333	16.8889	16.7013	22.8576	19.5615	26.0504
ACAP3	0.452887	-1.14278	3.61e-09	Down	19.8922	23.1888	21.6481	4.48998	4.84701	4.18797
ACAT1	2.56781	1.36054	0.0013753	Up	54.5981	51.4689	50.809	49.2373	50.3711	87.211
ACAT2	0.173006	-2.53111	2.57e-28	Down	28.6997	27.4913	29.4058	2.07154	2.52348	2.2438
ACBD4	3.27601	1.71194	2.82e-12	Up	3.98433	4.42392	5.13892	6.1626	7.30377	7.00357
ACCS	0.329111	-1.60335	9.1e-09	Down	5.68484	7.34333	8.08111	1.402	0.874468	0.952306
ACER2	4.59824	2.20108	0.000347792	Up	0.290141	0.504814	0.535237	1.16648	0.753144	0.912249
ACKR1	23.828	4.57458	7.04e-14	Up	0.245514	0.0699002	0.0805175	2.02347	1.03668	1.42745
ACKR2	9.27876	3.21393	9.4e-05	Up	0.267657	0	0.109724	0.50815	0.602143	0.55184
ACKR3	2.05185	1.03692	4.87e-06	Up	6.74034	7.8879	9.21054	7.92749	6.19923	8.56163
ACKR4	5.41352	2.43657	6.63e-13	Up	0.673882	1.22464	0.98746	2.21929	1.99489	2.97976
ACLY	0.135244	-2.88637	7.73e-48	Down	42.8855	45.4129	42.3677	3.11847	2.36967	2.72018
ACO2	6.75812	2.75662	6.79e-49	Up	79.8337	79.9512	79.1581	246.607	261.007	239.201
ACOX2	3.98311	1.9939	2.31e-20	Up	5.24041	5.72188	3.95105	10.2012	8.48901	8.84846
ACOXL	15.7633	3.9785	0.0478222	Up	0	0	0.0691046	0.320034	0.155582	0.034755
ACPT	5.97919	2.57995	3.4e-10	Up	0.25824	0.886053	1.28666	2.31604	2.42009	1.91673
ACR	17.2999	4.11269	0.00877543	Up	0.0200561	0	0.0493312	0.188144	0.305426	0.0620257
ACRBP	0.269459	-1.89186	0.0069537	Down	0.923197	0.720699	1.07434	0.119729	0.0927648	0.12894
ACSL1	12.1049	3.59752	9.26e-52	Up	11.2608	12.979	11.3707	60.895	61.6358	76.7122
ACSL3	0.438783	-1.18842	4.71e-10	Down	30.7728	33.0431	30.2719	6.8747	5.48186	6.80411
ACSL5	2.49654	1.31993	7.35e-06	Up	1.43658	1.72314	1.75858	2.06558	1.57449	2.05479
ACSL6	3.96235	1.98636	1.93e-05	Up	0.334553	0.532584	0.451261	0.925613	0.485573	1.01462
ACSM1	Inf	Inf	0.00035668	Up	0	0	0	0.250595	0.517755	1.95176
ACSM4	21.0616	4.39654	0.00547097	Up	0.0155225	0.0294626	0	0.10401	0.236386	0.086409
ACSM5	710.755	9.47321	7.68e-181	Up	0.0674985	0.0533819	0.0276706	17.6466	15.8547	15.6351
ACSS1	17.4148	4.12224	0.000459595	Up	1.27242	1.64452	1.31778	5.97943	8.44854	19.5616
ACTA1	30.0023	4.907	9e-39	Up	1228.63	686.198	840.669	11054.2	11846.7	15659.4
ACTA2	0.455878	-1.13328	2.7e-06	Down	89.1421	67.4025	68.8854	16.7723	14.6021	16.4853
ACTC1	0.0878596	-3.50866	1.74e-13	Down	3377.64	2315.44	2635.13	19.9268	11.6889	311.063
ACTG1	0.330649	-1.59663	7.88e-19	Down	588.562	604.798	608.295	97.8902	80.9319	97.6773
ACTL10	0.201717	-2.30959	0.0393456	Down	0.563659	2.13972	1.19385	0.031474	0.0650284	0.261477
ACTN3	221.735	7.79269	1.1e-39	Up	15.2521	14.947	12.6696	1617.83	1718.44	1057.13
ACTR2	0.474161	-1.07655	1.36e-08	Down	37.5055	42.5775	37.5066	8.33922	8.50384	8.92105
ACTR3B	6.28178	2.65117	2.44e-37	Up	12.0033	11.8806	9.94695	33.9415	31.5109	33.0574
ACTRT3	0.39118	-1.3541	0.000800721	Down	2.67124	2.45012	3.14447	0.339981	0.392538	0.766115
ACY1	2.03783	1.02703	9.67e-05	Up	4.56071	4.49098	4.63894	4.76777	3.90467	4.28438
ACYP2	14.5391	3.86187	1.16e-63	Up	7.73988	4.86472	5.09337	44.4468	40.7226	34.8339
ADAM12	0.0929286	-3.42773	7.72e-22	Down	11.3062	17.6614	13.4968	1.27274	0.383486	0.195807
ADAM17	0.435786	-1.19831	3.77e-09	Down	15.2056	16.2977	14.8999	3.24929	2.7236	3.40633
ADAM20	24.6262	4.62212	7.5e-10	Up	0.0239219	0.0567566	0.0490331	0.352642	0.513328	0.591849
ADAM22	0.303825	-1.71869	2.24e-08	Down	6.01705	4.44497	6.66308	0.723803	0.788617	0.903018
ADAM23	0.296156	-1.75557	1.57e-05	Down	0.720708	0.875148	0.935897	0.116981	0.139439	0.0886011
ADAMTS12	0.0780996	-3.67854	1.02e-47	Down	31.6103	44.6979	34.9455	1.49963	1.18276	1.33565
ADAMTS14	0.0158118	-5.98286	5.68e-87	Down	11.4962	10.1178	10.856	0.139877	0.0774105	0.0230567
ADAMTS15	0.103196	-3.27655	7.14e-45	Down	19.4364	19.1566	16.8151	0.824046	0.742471	1.08666
ADAMTS16	0.130177	-2.94145	1.24e-17	Down	6.22107	5.96721	4.2432	0.339194	0.272024	0.383139
ADAMTS17	0.18579	-2.42825	4.6e-17	Down	6.07419	7.50278	7.07106	0.800037	0.577733	0.401514
ADAMTS19	0.0356224	-4.81107	2.21e-46	Down	14.6974	11.9976	11.5488	0.168996	0.130936	0.335393
ADAMTS20	0.309617	-1.69144	4.44e-06	Down	62.8851	44.3311	42.8639	7.80922	8.78739	4.95515
ADAMTS4	0.0945798	-3.40232	4.92e-36	Down	6.45971	9.19183	8.44318	0.618345	0.2883	0.156586
ADAMTS5	0.456563	-1.13111	8.28e-05	Down	9.31263	12.6755	10.7899	2.52886	1.71336	2.69814
ADAMTS6	0.082673	-3.59644	1.97e-21	Down	4.40352	7.17791	6.81847	0.255099	0.26353	0.180532
ADAMTS7	0.0573544	-4.12395	9.03e-17	Down	17.9044	33.6512	24.7242	0.615326	0.856125	0.525314
ADAMTS9	0.198214	-2.33487	1.95e-34	Down	25.7343	34.7479	31.5252	2.6191	2.88655	2.89343
ADAMTSL1	0.168129	-2.57236	7.92e-21	Down	7.71421	7.84271	9.66669	0.31526	0.483683	1.16116
ADAMTSL3	0.298938	-1.74208	7.57e-14	Down	21.6038	30.3898	31.7004	3.66884	3.80637	4.05524
ADAMTSL5	56.3113	5.81535	4.22e-64	Up	1.53216	0.969377	1.21534	27.8696	31.8086	37.6681
ADAP2	3.58211	1.84081	4.51e-05	Up	0.616068	1.54693	1.12597	1.91782	2.20332	1.2543
ADARB1	2.18323	1.12647	0.000611716	Up	5.02479	9.79264	7.75839	8.82284	8.26816	5.54289
ADAT3	0.372645	-1.42413	0.00174497	Down	2.94083	2.64066	3.28287	0.77306	0.595043	0.167905
ADCK1	0.49382	-1.01794	0.0184786	Down	2.99146	3.03664	2.344	0.888055	0.458703	0.585533
ADCK3	25.926	4.69633	2.45e-27	Up	12.0077	16.1228	13.3252	131.919	160.222	202.565
ADCK4	0.45872	-1.12431	7.3e-05	Down	4.89111	5.22838	4.22858	1.36378	0.951531	0.744783
ADCK5	0.486654	-1.03903	6.15e-07	Down	21.8705	25.0306	23.3463	5.18249	5.60442	4.9899
ADCY2	6.79821	2.76516	4.01e-48	Up	22.0178	19.1843	18.8821	62.6752	59.732	67.2121
ADCY3	0.277476	-1.84956	1.05e-13	Down	4.54642	5.51725	6.42663	0.750931	0.687596	0.677416
ADCY4	2.6959	1.43077	1.16e-09	Up	2.45411	3.77661	2.69311	3.60253	4.17111	3.26938
ADCY5	0.283668	-1.81772	3.52e-13	Down	3.90187	4.68985	4.01105	0.620447	0.572402	0.459404
ADCY9	5.77434	2.52965	2.6e-09	Up	11.1798	11.5382	10.8019	31.1192	36.2682	21.8747
ADGB	3.55044	1.828	0.00453788	Up	0.189235	0.0236303	0.0489952	0.13681	0.158567	0.144768
ADGRA1	0.150151	-2.73551	0.00605571	Down	0.630745	0.425319	0.77571	0.133465	0	0
ADGRA2	0.227491	-2.13612	4.51e-26	Down	29.7904	34.6268	34.9102	2.89013	3.75816	3.7561
ADGRB2	0.120304	-3.05524	2.16e-27	Down	3.5663	4.1402	4.98361	0.206652	0.306638	0.187288
ADGRB3	0.0526055	-4.24864	5.12e-06	Down	1.76373	0.884743	0.846979	0.0101298	0.0313939	0.0436363
ADGRG1	5.55616	2.47409	3.76e-24	Up	1.53999	1.84939	1.06515	3.86837	4.03159	3.51665
ADGRG3	Inf	Inf	0.00672837	Up	0	0	0	0.0661642	0.102527	0.12215
ADGRG5	44.6313	5.47998	1.61e-06	Up	0.0280952	0	0.0115174	0.404749	0.136134	0.312795
ADGRG6	0.178298	-2.48763	6.88e-09	Down	7.59218	13.2573	13.8664	1.28445	0.997792	0.574156
ADGRL1	0.445973	-1.16497	1.43e-09	Down	12.4433	15.5715	15.9413	2.57297	3.75354	2.66713
ADGRL2	0.164784	-2.60135	1.85e-43	Down	74.1408	76.2421	76.4208	6.20134	6.43319	4.64014
ADGRL3	0.0788868	-3.66407	4.74e-62	Down	18.5014	15.6869	17.6903	0.606764	0.445455	0.855776
ADGRV1	0.0963565	-3.37547	1.24e-20	Down	3.42295	3.58106	2.37088	0.189724	0.134868	0.0953683
ADHFE1	44.8921	5.48839	9.79e-24	Up	0.319841	0.634673	0.393351	6.76063	9.60059	11.2852
ADIG	38.3883	5.2626	0.013348	Up	0	0.0346982	0.0299765	0	0.430242	0.678427
ADIPOQ	662.774	9.37237	1.81e-05	Up	0.0318302	0.0402771	0.0695924	2.95041	12.3312	27.799
ADIPOR1	2.17847	1.12331	2.97e-08	Up	21.2853	23.8915	23.9335	22.4125	26.3546	20.6273
ADIPOR2	5.18121	2.37329	4.77e-35	Up	12.7251	10.3072	12.5804	27.2356	28.2331	30.1515
ADIRF	17.0887	4.09497	1.23e-13	Up	1.67643	1.50259	0.99268	8.67446	9.57362	14.8047
ADM	2.22311	1.15258	8.77e-06	Up	3.14505	4.60095	4.07619	3.66261	4.14492	4.28132
ADPGK	0.454695	-1.13703	1.14e-06	Down	9.07711	10.0595	9.7629	2.24324	1.58771	2.27595
ADPRHL1	3.90143	1.964	1.35e-13	Up	38.6182	14.881	39.1477	52.7427	62.5472	53.265
ADPRM	0.218407	-2.19491	6.66e-19	Down	20.37	18.0558	17.7279	1.9252	1.93784	1.82269
ADRA2C	6.7981	2.76513	0.000708562	Up	0.0226977	0.0861634	0.167486	0.258551	0.306376	0.29482
ADRB2	73.6377	6.20237	1.61e-12	Up	0.26204	0.360593	0.461913	10.456	8.32565	18.2094
ADRBK2	0.270656	-1.88547	6.14e-18	Down	15.8721	17.0692	15.8886	2.34338	2.02179	1.75903
ADRM1	2.66101	1.41197	7.87e-13	Up	15.9245	18.1495	17.7056	20.8608	23.4145	19.2715
ADSL	4.11237	2.03997	4.17e-25	Up	32.2649	32.5362	33.434	68.5237	65.5487	52.9726
ADSS	0.470894	-1.08652	3.65e-06	Down	10.5658	10.2184	8.74965	2.42146	2.06135	1.97301
ADSSL1	35.3477	5.14355	3.3e-31	Up	5.42787	4.40966	4.83921	98.2463	82.7846	60.3013
AFAP1	0.135742	-2.88107	1.63e-35	Down	18.598	21.0737	18.8732	1.31914	1.02777	1.34012
AFAP1L2	0.162141	-2.62468	6.6e-36	Down	22.2899	26.7897	20.5474	1.7168	1.75286	1.74183
AFF1	14.5049	3.85847	4.09e-78	Up	3.14345	5.31511	4.08538	27.451	29.2088	26.9103
AFF3	0.349333	-1.51732	5.82e-07	Down	7.1664	11.7453	8.1027	1.74264	1.30303	1.31241
AFG3L2	3.2409	1.69639	1.12e-19	Up	28.7089	26.703	26.198	45.1344	39.8028	37.836
AFTPH	2.04276	1.03052	4.25e-05	Up	11.9551	11.8536	10.3743	11.3339	12.3951	8.53276
AGA	2.00763	1.0055	2.97e-05	Up	8.38617	7.71323	11.4713	9.89511	8.53587	7.26719
AGBL2	0.285307	-1.80941	0.000602567	Down	1.09324	0.914982	0.846933	0.155738	0.107257	0.117136
AGBL3	0.222915	-2.16543	7.57e-11	Down	3.07488	3.4971	2.84548	0.546853	0.159777	0.280439
AGBL5	0.435492	-1.19928	1.1e-05	Down	4.65195	4.03162	4.31733	1.01739	0.732356	0.889179
AGL	2.05537	1.0394	0.000811291	Up	225.477	185.073	190.564	253.473	177.363	145.635
AGMAT	9.02202	3.17345	0.000231797	Up	0.24238	0.488806	0.360188	1.40079	2.21257	0.862026
AGO4	6.45257	2.68987	2.62e-25	Up	4.71466	5.75707	4.63468	12.759	15.151	17.005
AGPAT2	6.78723	2.76282	7.95e-05	Up	4.58354	3.90688	5.98495	8.0052	18.6988	18.4146
AGPAT3	2.91288	1.54245	3.7e-14	Up	14.5916	18.2732	14.5364	21.99	22.1277	19.5858
AGPAT4	0.128496	-2.9602	4.53e-10	Down	4.78619	4.28337	4.85943	0.132935	0.102996	0.59821
AGPAT5	6.01795	2.58927	8.71e-09	Up	14.1223	14.1109	14.7577	47.4382	45.3573	26.9485
AGRN	0.139112	-2.84568	1.01e-49	Down	38.0221	40.8205	39.1729	2.10018	3.25439	2.18373
AGT	17.1725	4.10203	2.06e-10	Up	0.123542	0.0781634	0.0562724	0.597862	0.836165	0.619798
AGTPBP1	2.23052	1.15738	4.68e-08	Up	5.60578	5.81789	4.28521	5.17911	6.11586	4.87065
AGTR2	0.0106204	-6.55702	1.18e-64	Down	10.7814	15.5483	15.254	0.100463	0.0943485	0.0084305
AHCYL2	4.87668	2.2859	1.77e-33	Up	9.22329	9.30321	7.31026	19.0517	17.0241	22.3658
AHI1	0.361614	-1.46748	2.02e-12	Down	12.4678	11.4506	11.5647	2.19057	1.82151	1.951
AHNAK	3.81775	1.93272	7.85e-10	Up	159.884	165.347	159.699	265.458	341.906	245.529
AHNAK2	6.41719	2.68194	6.84e-12	Up	0.280483	0.259949	0.316201	0.809029	0.65375	1.09377
AHR	0.495006	-1.01448	6.61e-07	Down	14.1654	14.2219	12.0019	3.03688	2.76426	3.46985
AHRR	0.022051	-5.50301	0.00349927	Down	0.181147	0.294711	0.307649	0	0	0.00800313
AHSA2	0.346681	-1.52832	8.59e-08	Down	4.3262	4.25201	5.24545	0.45839	0.833698	0.911818
AHSP	0.385307	-1.37592	0.00549545	Down	4.95012	4.84127	3.74873	1.41791	0.366194	0.677796
AIF1L	0.318765	-1.64944	8.64e-17	Down	31.4782	33.9805	30.693	3.66066	4.17182	6.33445
AIFM1	4.28791	2.10028	1.78e-25	Up	9.4869	9.95278	9.59371	20.509	19.6852	17.4228
AIFM2	2.58302	1.36906	0.000519208	Up	3.91595	3.24631	3.08373	3.18398	3.53564	5.56222
AIM1	3.71509	1.8934	2.11e-16	Up	1.3128	1.66795	1.30775	2.31519	2.28219	2.75867
AIMP1	2.07136	1.05058	2.01e-08	Up	51.5144	51.659	43.0613	46.9816	47.4057	45.8083
AJAP1	0.0491301	-4.34725	5.79e-08	Down	3.95575	2.14809	2.28937	0.141744	0.0292857	0.0261682
AJUBA	0.354143	-1.49759	1.01e-07	Down	9.80188	8.77998	12.8569	1.62148	1.97139	1.5508
AK1	20.5821	4.36332	5.14e-13	Up	41.6352	33.1751	47.1137	470.693	447.675	246.237
AK2	2.12532	1.08768	1.09e-08	Up	26.9226	23.6422	25.5888	30.2844	20.8876	24.2971
AK3	2.71352	1.44017	0.000402936	Up	13.8738	16.423	13.5617	14.1619	15.7377	25.0632
AK7	0.130902	-2.93344	0.000717976	Down	0.557618	0.518614	0.649202	0.0448368	0	0.062082
AK8	7.91943	2.9854	0.000320684	Up	0.0520969	0.0988832	0.213568	0.523623	0.504868	0.300749
AK9	0.134754	-2.8916	1.61e-12	Down	1.36997	1.53608	1.15792	0.0992399	0.0732285	0.0817915
AKAP1	2.06666	1.0473	1.1e-08	Up	31.038	33.1408	30.0276	28.6897	29.9035	31.4188
AKAP11	0.246159	-2.02234	5.56e-28	Down	57.6639	55.6621	56.6257	6.99906	7.10511	5.25616
AKAP12	0.466838	-1.09901	1.69e-07	Down	78.98	113.747	87.9778	24.017	20.9199	15.5285
AKAP4	0.183813	-2.44369	0.00627865	Down	0.467929	0.417435	0.291573	0.0250834	0.0453467	0.0289425
AKAP5	4.18129	2.06395	1.16e-07	Up	0.485556	0.889468	0.5092	1.51327	1.13338	0.984796
AKAP6	2.36002	1.2388	7.63e-12	Up	26.5185	22.6122	25.7665	25.6694	28.3879	27.8235
AKR1B1	0.29013	-1.78523	3.79e-10	Down	121.915	96.2646	91.8857	13.0622	10.8433	18.0145
AKR1E2	0.0896257	-3.47994	2.15e-07	Down	2.45423	3.33937	2.61827	0.0990656	0.10234	0.146313
AKT1S1	4.84209	2.27563	3.77e-16	Up	7.0341	9.1094	8.21522	20.5102	19.5397	14.3779
AKT3	0.440865	-1.18159	2.43e-10	Down	35.8455	34.1672	33.0923	7.34862	6.81739	6.91369
AKTIP	3.82499	1.93546	1.07e-08	Up	7.8261	7.60643	7.93894	13.9957	16.4625	10.8038
ALAD	3.20614	1.68084	9.86e-07	Up	14.1216	15.0812	13.4203	15.5157	23.2249	24.1513
ALAS1	5.43109	2.44124	3.23e-36	Up	15.2826	16.9769	17.8771	44.2695	35.4983	46.5586
ALAS2	0.038759	-4.68933	3.82e-07	Down	25.7501	10.5564	16.5031	0.267784	0.138317	0.56029
ALDH1A1	172.879	7.43362	2.47e-05	Up	0.293214	0.177081	0.131129	8.44829	9.4379	30.7075
ALDH1A2	0.366802	-1.44693	0.0033837	Down	4.15135	2.5457	2.39564	0.342359	0.674193	0.523417
ALDH1A3	0.154865	-2.69091	3.68e-36	Down	17.1665	19.8614	19.0168	0.921814	1.08569	2.0019
ALDH1L2	2.23732	1.16177	8.73e-06	Up	1.57989	2.40524	3.54867	2.70171	2.63152	2.43791
ALDH2	9.06912	3.18096	1.01e-60	Up	32.0287	36.8576	32.4608	147.482	146.27	130.91
ALDH5A1	5.39894	2.43268	2.2e-13	Up	7.61282	8.78413	6.25663	24.4778	16.5672	15.786
ALDH6A1	2.72624	1.44691	8.24e-15	Up	24.5413	22.2994	20.5558	27.7102	24.4389	33.2157
ALDOA	31.6354	4.98347	1.54e-23	Up	533.678	487.272	523.703	8862.15	8417.22	5368.98
ALG14	0.407402	-1.29548	1.6e-07	Down	17.0334	16.3694	16.1873	3.12718	3.1561	3.07288
ALG6	0.425244	-1.23364	8.72e-07	Down	8.58789	7.21255	8.04697	1.63685	1.4204	1.65868
ALG8	0.341131	-1.5516	1.46e-08	Down	7.45586	7.7294	7.35076	0.896245	1.24671	1.40069
ALG9	0.410778	-1.28357	5.21e-07	Down	9.10513	8.48537	9.50522	1.57564	1.78859	1.78423
ALK	11.1699	3.48155	0.00433221	Up	0	0.180105	0.162361	0.541824	0.936695	0.234763
ALKBH3	3.2057	1.68064	1.72e-14	Up	8.11043	7.71192	6.11048	12.5266	10.5454	9.57781
ALKBH5	6.38963	2.67573	3.69e-12	Up	23.3006	24.5619	24.3929	76.4773	83.3238	53.3123
ALKBH7	2.94323	1.5574	1.87e-12	Up	16.7453	16.0943	16.7317	26.9195	19.1219	21.8802
ALLC	0.0338548	-4.8845	0.0278462	Down	0.179609	0.418389	0.0803232	0.0109409	0	0
ALMS1	0.462758	-1.11167	1.54e-09	Down	17.62	18.9803	18.3382	4.06122	3.88062	3.82344
ALOX12	2.73293	1.45045	7.08e-05	Up	0.758297	0.950305	0.805045	1.12044	1.04307	1.01021
ALPK2	16.5887	4.05213	6.6e-65	Up	2.33708	2.48043	1.7405	15.2685	15.8998	19.1462
ALPK3	5.16633	2.36914	3.68e-32	Up	64.5627	43.0213	52.2813	114.683	133.873	135.035
ALPL	3.49758	1.80636	9.57e-08	Up	1.08491	1.94247	1.40303	2.72797	2.63232	1.75716
ALS2CL	5.14696	2.36372	1.54e-15	Up	2.82476	5.04391	4.43786	9.35443	7.95694	11.8869
ALS2CR11	0.250293	-1.99831	1.92e-05	Down	0.773157	0.886039	0.665796	0.0586488	0.0403915	0.171436
ALS2CR12	0.032096	-4.96146	0.0264351	Down	0.185949	0.29412	0.165162	0	0	0.0095845
AMACR	2.57503	1.36459	0.000114628	Up	6.58793	5.00173	5.31257	7.72811	4.39781	8.26121
AMBN	0.106584	-3.22993	0.00998401	Down	2.791	1.08112	0.887303	0.104957	0.0394278	0.0968842
AMBRA1	2.01206	1.00867	2.68e-07	Up	10.5888	10.4184	11.2109	10.396	10.2442	9.37719
AMDHD1	0.321566	-1.63681	0.000123887	Down	2.77758	2.30128	2.51828	0.265879	0.356049	0.509035
AMFR	2.56362	1.35818	1.77e-13	Up	38.69	44.774	44.7787	44.4719	54.1727	52.8579
AMHR2	2.73702	1.4526	0.00152246	Up	0.661831	0.477355	0.835645	0.780505	0.852114	0.876025
AMICA1	297.379	8.21616	6.73e-10	Up	0	0.0148592	0	0.975693	0.303466	0.716641
AMIGO1	2.19522	1.13436	4.42e-06	Up	2.68904	3.62793	3.11556	2.57677	3.22981	3.71761
AMMECR1	0.432951	-1.20772	6.27e-05	Down	3.7394	3.96632	3.93625	0.685685	0.509746	1.14758
AMOT	6.75758	2.75651	7.4e-26	Up	19.5676	18.0609	15.752	47.5117	55.6259	63.7565
AMOTL1	2.51663	1.33149	4.83e-13	Up	35.5741	41.9016	36.0259	48.6905	44.5499	38.8428
AMPD1	5.4628	2.44964	3.47e-05	Up	141.215	95.9061	119.622	362.811	369.834	172.531
AMPD2	0.241565	-2.04951	1.14e-20	Down	11.8795	12.6378	12.2561	1.68612	0.846167	1.61675
AMPD3	61.7992	5.94952	4.14e-105	Up	0.197833	0.34546	0.246545	7.52415	6.57322	8.3844
AMTN	0.0215513	-5.53608	0.000412975	Down	2.32194	0.798404	0.96566	0	0	0.0416282
AMZ2	2.81264	1.49192	4.17e-15	Up	35.3449	34.1512	31.6332	47.6169	43.7237	40.5436
ANAPC11	4.39876	2.1371	1.84e-20	Up	8.23572	11.2965	12.1332	22.2678	21.5563	20.4356
ANAPC15	4.80106	2.26335	0.00113512	Up	0.763026	0.271551	0.808061	0.766914	1.36445	1.98612
ANAPC16	2.39728	1.2614	9.92e-11	Up	31.548	30.5767	29.7157	36.8982	35.8523	29.2194
ANGEL1	3.56874	1.83541	5.77e-17	Up	3.71184	3.25795	2.32791	5.674	5.19815	4.53421
ANGPT2	0.418181	-1.2578	2.39e-06	Down	5.0894	5.57995	5.32197	1.02748	1.02888	1.03573
ANGPTL1	0.27072	-1.88513	2.21e-05	Down	32.2086	67.0502	56.4976	6.99704	4.5985	7.87393
ANGPTL3	0.196507	-2.34735	1.07e-13	Down	4.77885	3.90732	3.76742	0.591163	0.311712	0.244424
ANGPTL5	108.349	6.75955	3.44e-07	Up	0	0	0.183428	5.12689	2.78755	1.37456
ANGPTL6	0.0423984	-4.55985	0.00150218	Down	3.37206	11.6439	21.4427	0.116688	0.449301	0.127296
ANGPTL7	19.9332	4.3171	0.00235825	Up	0.65521	0.868397	0.981776	10.8623	10.8616	1.25771
ANK1	8.43949	3.07716	1.92e-59	Up	25.5251	23.8837	23.2806	92.4852	91.0971	100.789
ANK2	0.338296	-1.56364	4.51e-18	Down	83.512	79.509	75.2357	14.9055	11.031	11.5674
ANK3	2.12162	1.08517	1.87e-07	Up	65.1213	49.2327	44.1157	49.2098	57.5244	49.1297
ANKAR	0.422297	-1.24367	0.00427477	Down	0.911988	0.98915	1.05292	0.207854	0.073006	0.303148
ANKDD1B	4.53421	2.18085	0.00702013	Up	0.0222955	0.169274	0.182798	0.358546	0.246931	0.172379
ANKFN1	0.041582	-4.5879	3.9e-05	Down	0.88723	0.508907	0.327743	0.00653297	0.0202467	0.00603046
ANKH	2.61852	1.38875	7.7e-07	Up	4.59317	6.83716	6.70636	8.41101	6.35887	7.19974
ANKRD1	38.627	5.27154	3e-05	Up	11.5102	7.74927	24.3587	372.679	333.545	76.411
ANKRD13D	0.479084	-1.06165	0.000123271	Down	5.0472	6.50426	6.44678	1.50408	1.36991	1.10906
ANKRD2	460.477	8.84699	0.000155271	Up	0.530919	0.584477	0.278588	67.009	26.0048	206.555
ANKRD23	298.342	8.22082	1.59e-119	Up	5.32265	6.32405	5.23677	948.1	704.025	684.38
ANKRD24	0.40372	-1.30857	0.000751823	Down	1.29736	1.92478	1.3599	0.297107	0.358081	0.192993
ANKRD26	0.344655	-1.53677	3.36e-11	Down	5.89816	5.63256	5.71743	0.85824	0.974172	0.916113
ANKRD31	0.395934	-1.33667	0.0129646	Down	0.395117	0.426539	0.477829	0.0992826	0.0957264	0.0427681
ANKRD33B	209.118	7.70818	8.78e-13	Up	0.227358	0.206389	0.186408	14.3071	29.4163	15.6768
ANKRD35	4.37646	2.12976	3.92e-05	Up	0.290832	0.244465	0.470085	0.584627	0.506167	0.955966
ANKRD37	5.20887	2.38097	6.01e-08	Up	0.852663	1.02707	1.74772	3.07644	3.13271	2.51525
ANKRD44	0.247012	-2.01735	6.1e-24	Down	15.7107	18.0764	15.3765	1.93241	1.79972	1.88531
ANKRD45	0.0841798	-3.57038	0.00111173	Down	1.53805	1.59235	0.601853	0.0234225	0.0967865	0.0216209
ANKRD50	0.0878712	-3.50847	8.31e-72	Down	72.8864	65.4054	68.7312	2.96233	2.61821	2.86903
ANKRD52	2.20294	1.13943	3.6e-09	Up	4.61456	5.44138	6.2054	5.09765	5.21407	6.24057
ANKRD6	4.20331	2.07153	0.000227917	Up	2.12559	1.17906	1.73309	4.8252	2.98754	2.13415
ANKS1A	0.454917	-1.13633	4.49e-08	Down	16.6999	17.9074	16.8174	3.84352	3.25434	3.74997
ANKS1B	0.255273	-1.96989	0.00542238	Down	0.616749	0.321602	0.388973	0.0635787	0.00938286	0.0880324
ANLN	0.0734595	-3.76691	2.24e-60	Down	14.2814	14.2926	15.8893	0.683263	0.321897	0.523279
ANO1	9.15649	3.1948	1.45e-12	Up	0.334338	0.276618	0.210861	1.23502	1.39453	0.853695
ANO2	0.0457287	-4.45076	8.02e-17	Down	1.79929	2.20189	1.59944	0.0444183	0	0.076146
ANO3	0.0562295	-4.15253	3.8e-06	Down	3.6023	1.3506	2.61206	0.0514721	0.0671662	0.0800217
ANO5	11.9468	3.57855	6.51e-37	Up	6.25797	5.05329	4.76837	26.6669	33.3626	28.8571
ANO8	2.58748	1.37155	0.000550761	Up	6.27606	8.53029	7.70306	8.92567	11.2964	6.50555
ANO9	3.74243	1.90397	9.6e-05	Up	0.148431	0.313035	0.432699	0.629901	0.422397	0.494743
ANOS1	0.223664	-2.1606	8.55e-22	Down	19.8942	20.3289	17.6981	1.36372	2.62388	1.95118
ANTXR2	0.420928	-1.24835	4.78e-11	Down	41.9812	43.179	38.1269	8.46455	7.57204	8.01895
ANXA11	3.84375	1.94251	1.11e-24	Up	24.4743	30.1641	27.3153	49.1819	48.2775	48.0102
ANXA2	0.471481	-1.08473	3.38e-09	Down	174.005	211.462	207.096	56.4567	31.9759	41.6671
ANXA3	2.06101	1.04335	7.5e-06	Up	16.5926	15.0059	18.3414	20.2349	13.8097	13.9334
ANXA6	0.484322	-1.04596	4.08e-09	Down	299.513	270.394	265.433	58.606	67.771	60.7495
ANXA7	4.5217	2.17686	1.91e-30	Up	31.4628	24.6518	24.6473	56.9685	56.8513	55.7999
ANXA9	9.66682	3.27304	3.87e-07	Up	0.243275	0.263858	0.14247	0.791761	0.721703	1.39723
AOAH	2.37384	1.24722	0.0330661	Up	0.169552	0.344808	0.244929	0.378702	0.201198	0.254689
AOC1	18.0489	4.17384	1.5e-07	Up	0.0943901	0.0325743	0.267345	1.60993	0.59398	1.15703
AOX1	10.5257	3.39584	7.3e-59	Up	2.96516	1.66981	2.25137	13.0498	9.81533	11.0826
AP1S2	0.287599	-1.79787	5.4e-19	Down	30.7118	29.3134	27.6163	3.6903	3.58161	4.41407
AP3M2	2.83995	1.50586	1.55e-06	Up	2.49504	2.79336	1.99771	3.1347	3.18433	3.24322
AP3S1	0.273644	-1.86963	5.33e-15	Down	21.522	27.4416	24.1535	3.31276	2.66873	3.28238
AP4E1	2.24273	1.16526	4.94e-09	Up	9.43784	9.56442	8.18261	9.57425	10.2035	8.40454
AP4M1	0.414211	-1.27156	2.07e-08	Down	18.6119	20.0257	18.6878	3.1832	3.3222	4.47797
AP5B1	3.32077	1.73152	0.00438103	Up	0.659195	1.28746	1.99737	2.28533	2.57248	1.14636
APAF1	0.295963	-1.75651	6.08e-19	Down	20.7358	18.6816	18.2873	2.26447	2.52714	3.11865
APBA2	0.0660004	-3.92138	1.51e-10	Down	2.24395	2.88254	1.38641	0.0214799	0.0943066	0.0793106
APBA3	2.18261	1.12605	3.44e-07	Up	7.2184	8.46163	7.22249	8.4196	7.52274	7.18494
APBB1IP	3.63937	1.86369	0.000126274	Up	1.21297	1.10268	1.27715	2.14742	1.22851	2.73249
API5	2.07422	1.05257	1.84e-08	Up	21.2442	21.5164	22.2885	22.5327	20.9333	19.0421
APLF	0.359313	-1.47669	1.34e-11	Down	14.5445	13.4191	13.785	2.20147	2.41759	2.32327
APLN	0.181198	-2.46436	0.00899407	Down	1.57989	2.74884	5.28928	0.396985	0.364539	0.0407166
APLP1	3.40832	1.76906	1.6e-12	Up	2.49376	3.25281	2.65145	4.10497	4.35099	4.74004
APOA1	0.0870823	-3.52148	9.34e-06	Down	3.87237	11.0734	9.9007	0.27313	0.246888	0.472727
APOBR	4.10712	2.03813	0.000330506	Up	0.179451	0.209606	0.215035	0.388479	0.224547	0.542165
APOD	8.38004	3.06696	9.42e-47	Up	4.40366	4.42385	2.93243	13.6597	15.3677	16.5286
APOO	3.42224	1.77494	4.48e-16	Up	10.683	11.1182	11.6523	21.2014	14.3079	17.774
APOPT1	3.12146	1.64222	6.29e-13	Up	10.6185	11.0443	11.7398	16.6737	17.6888	13.8155
APPBP2	0.448012	-1.15839	1.28e-09	Down	47.4953	50.4597	47.3347	10.0312	10.2541	9.81222
APPL2	2.36065	1.23919	6.47e-11	Up	18.7544	18.1363	17.6769	21.2623	20.7448	17.656
AQP3	26.0145	4.70125	8.55e-05	Up	0.0637729	0.0756532	0.0784299	0.331172	0.904957	1.36085
AQP4	4.58574	2.19715	0.0254673	Up	3.71271	9.66799	3.92873	10.2003	5.24584	21.11
AQP7	4.5389	2.18234	2.81e-09	Up	17.0299	13.2282	16.8738	29.9693	26.6706	42.9517
AR	16.7487	4.06597	1.05e-22	Up	0.122528	0.203495	0.364164	1.41112	1.77581	2.12675
ARAF	2.84581	1.50884	6.29e-15	Up	26.2744	26.3963	24.528	37.9054	35.5239	28.3244
ARF4	0.363545	-1.45979	5.34e-15	Down	112.258	128.885	137.513	24.102	20.0979	19.5822
ARGFX	105.764	6.72471	2.27e-06	Up	0.038929	0	0	0.756462	0.673676	0.553805
ARHGAP11A	0.0256621	-5.28422	1.23e-81	Down	15.29	14.2844	14.9912	0.171643	0.214001	0.14205
ARHGAP17	2.67581	1.41998	5.08e-13	Up	10.4035	11.0468	10.1586	13.8536	13.1531	12.1404
ARHGAP21	2.3317	1.22138	3.5e-11	Up	13.6919	15.0414	14.9765	15.1442	14.9604	17.0415
ARHGAP28	0.0851993	-3.55301	3.2e-61	Down	44.7578	52.375	45.8558	2.04372	1.6145	1.99009
ARHGAP29	0.468265	-1.0946	2.98e-09	Down	40.07	38.1792	35.4398	7.71864	8.73245	8.16488
ARHGAP30	6.33748	2.66391	1.32e-05	Up	0.588302	0.683048	0.538786	2.17649	0.927095	2.25682
ARHGAP32	0.172242	-2.53749	6.41e-36	Down	20.494	17.7931	17.538	1.57694	1.38985	1.50164
ARHGAP33	0.086677	-3.52821	6.27e-24	Down	3.10588	2.90173	3.04445	0.106369	0.176771	0.0768423
ARHGAP36	0.0284447	-5.13569	9.31e-28	Down	285.868	190.685	233.262	2.47934	4.25134	2.5813
ARHGAP39	0.221877	-2.17217	1.47e-21	Down	12.4916	13.7757	11.1643	1.11204	1.16561	1.56229
ARHGAP4	2.39878	1.2623	0.00979138	Up	1.00144	1.48896	1.00581	1.9348	0.843404	1.13043
ARHGAP42	0.322898	-1.63085	6.23e-13	Down	9.182	10.0629	9.56176	1.6429	1.04291	1.644
ARHGAP8	0.369896	-1.43481	2.84e-05	Down	5.15809	4.04854	4.64132	1.09774	0.628764	0.672191
ARHGAP9	14.6544	3.87326	1.08e-06	Up	0.129093	0.0306282	0.0970212	0.735252	0.282971	0.771852
ARHGDIB	5.22817	2.38631	1.51e-09	Up	2.49508	3.18809	2.61711	8.84501	4.75682	6.60415
ARHGDIG	0	#NAME?	4.71e-25	Down	4.21055	4.94094	5.52815	0	0	0
ARHGEF10L	4.41114	2.14115	8.24e-29	Up	12.2604	13.4828	15.2807	29.9506	29.1355	24.5964
ARHGEF15	2.04971	1.03542	2.83e-05	Up	3.07141	2.88257	3.02743	3.12412	2.92702	2.48387
ARHGEF16	0.265217	-1.91476	0.0203248	Down	0.485614	0.470269	0.398149	0.0332033	0.0411608	0.091948
ARHGEF17	0.373155	-1.42215	5.8e-14	Down	15.2241	19.5479	17.0596	3.33469	3.13197	2.4621
ARHGEF2	0.446953	-1.1618	1.83e-10	Down	49.5603	55.9324	52.3161	10.6491	11.3474	10.5705
ARHGEF25	0.491386	-1.02507	1.6e-07	Down	20.0631	28.3181	26.2466	5.60147	5.86149	5.4261
ARHGEF26	0.341019	-1.55208	3.27e-08	Down	5.99325	7.03127	6.92053	1.31203	1.10812	0.7283
ARHGEF28	0.289391	-1.78891	3.84e-11	Down	4.05287	4.59708	3.26801	0.689114	0.433874	0.481786
ARHGEF3	0.123694	-3.01515	2.51e-08	Down	44.2261	60.0922	28.8718	2.35006	2.46991	2.76815
ARHGEF39	0.147422	-2.76197	4.18e-19	Down	10.4675	9.85999	10.9794	0.848981	0.566703	0.735452
ARHGEF4	0.212556	-2.23408	8.11e-09	Down	1.96372	2.16181	2.21826	0.216378	0.253737	0.151151
ARHGEF40	0.314819	-1.6674	7.93e-18	Down	21.4494	25.8819	25.5683	3.80956	2.88772	3.94713
ARID1B	3.3625	1.74953	6.53e-21	Up	12.0053	12.6504	11.9633	17.8496	20.8724	18.0978
ARID3A	0.456096	-1.13259	3.5e-05	Down	5.62557	7.84969	7.66058	1.35291	1.27232	1.8259
ARID3B	5.06198	2.3397	5.33e-07	Up	0.450927	0.531242	0.45895	1.16692	0.990226	1.22143
ARID5A	0.48501	-1.04391	0.000324757	Down	4.2321	5.18245	6.09512	1.27236	0.790364	1.43549
ARIH2	4.87132	2.28431	1.19e-33	Up	16.8994	16.723	17.5608	37.0031	41.9849	36.2094
ARL11	5.2947	2.40455	3.77e-06	Up	0.767536	0.569075	0.275316	1.91255	1.01278	1.083
ARL13B	0.416094	-1.26502	3.43e-08	Down	16.7673	17.6907	16.8833	3.358	2.97187	3.57287
ARL15	0.356961	-1.48616	5.73e-10	Down	8.94951	11.659	9.79537	1.67266	1.59212	1.74627
ARL16	0.404934	-1.30424	9.57e-05	Down	8.74287	9.3064	8.74226	2.23644	1.06317	1.77211
ARL3	0.476935	-1.06814	3.37e-06	Down	31.5752	30.8767	33.4262	9.76975	5.3356	6.26109
ARL4C	0.175465	-2.51075	1.94e-09	Down	5.87021	10.8028	9.28645	1.00857	0.390713	0.721517
ARL5B	0.477492	-1.06645	1.71e-05	Down	19.1344	19.2819	17.4171	4.04973	3.96995	4.3268
ARL5C	31.0703	4.95747	5.94e-06	Up	0	0.28689	0.0413084	2.32943	1.5694	0.685586
ARL6	0.371691	-1.42783	4.54e-05	Down	4.83867	6.5108	6.57469	1.2634	0.817687	1.01166
ARL6IP1	0.317308	-1.65604	1.71e-18	Down	84.1364	93.3592	90.0429	12.9867	11.2335	15.1246
ARL8A	2.43053	1.28127	0.000558296	Up	3.00618	5.52479	4.8121	4.4763	5.28485	5.10595
ARL8B	2.13356	1.09326	1.18e-08	Up	17.1596	19.8779	17.4111	19.0021	18.8196	15.8415
ARL9	0.0538039	-4.21615	5.81e-26	Down	8.50629	6.69648	7.98573	0.130529	0.344599	0.0937134
ARMC12	5.26583	2.39666	6.29e-05	Up	0.584849	2.14777	1.31344	3.03286	4.34761	2.26483
ARMC2	2.26769	1.18123	0.00287971	Up	0.780778	0.475196	0.570568	0.841623	0.469967	0.635157
ARMC3	0	#NAME?	0.0170289	Down	0.120114	0.14249	0.106686	0	0	0
ARMC4	0.37093	-1.43078	0.00850025	Down	1.82446	3.52859	4.66479	0.747409	0.622477	0.342285
ARMC6	3.61464	1.85385	7.62e-08	Up	4.5716	5.02544	6.10194	7.53287	10.6374	7.92335
ARMC9	0.377923	-1.40383	8.53e-07	Down	4.09934	4.65338	3.53068	0.736041	0.468342	0.955134
ARMCX1	0.11507	-3.11942	1.73e-47	Down	35.4526	35.6017	32.3485	1.84871	1.73619	1.92909
ARMCX2	0.0424056	-4.5596	3.88e-58	Down	59.6427	47.8053	54.8515	0.900957	0.968569	1.32524
ARMCX4	0.100788	-3.3106	8.53e-54	Down	13.094	13.7324	14.0729	0.612068	0.61907	0.676095
ARNT2	0.0993575	-3.33123	1.67e-43	Down	6.09661	8.57152	7.49235	0.457533	0.26395	0.301671
ARNTL	2.35324	1.23465	0.00036689	Up	3.34284	3.95545	3.81373	4.14622	4.92329	2.96506
ARPC1B	2.08244	1.05828	5.36e-05	Up	8.05835	11.0735	11.8686	11.9476	7.21868	10.8256
ARPP19	2.30736	1.20624	4.4e-11	Up	23.7918	21.0918	23.5494	23.7223	23.0598	26.4797
ARRDC2	101.658	6.66758	1.34e-05	Up	0.484316	1.24309	0.478306	61.4749	30.2333	11.8803
ARRDC5	7.11681	2.83123	0.000107826	Up	0.0764284	0.193421	0.480414	0.853531	0.846472	0.756363
ARSB	0.235429	-2.08664	9.89e-21	Down	9.56905	10.6487	12.9432	1.16706	1.09516	1.35198
ARSE	0.280651	-1.83315	1.13e-08	Down	5.40851	4.42444	5.29333	1.16707	0.344468	0.494098
ARSG	3.35509	1.74635	0.000372299	Up	3.31933	1.93169	2.25934	4.07063	5.02886	2.5954
ARSI	0.353696	-1.49942	0.000280458	Down	3.49568	2.54495	2.74828	0.695213	0.331472	0.434407
ARSJ	0.124338	-3.00766	2.15e-17	Down	6.78475	5.77448	6.62881	0.513823	0.253863	0.35057
ART1	11.401	3.51109	1.43e-53	Up	6.847	7.50743	6.48582	39.8883	37.4564	32.5851
ART3	70.6629	6.14288	3.78e-12	Up	4.32488	1.41269	3.64487	97.6001	144.075	66.5773
ART4	31.9234	4.99654	0.00696645	Up	0.0207164	0.0196606	0.135881	0.763473	0.172081	1.70421
ARX	3.04559	1.60672	0.0492577	Up	1.77951	2.711	2.83162	3.98509	4.93529	1.28894
AS3MT	2.0126	1.00906	0.00092435	Up	3.67097	3.96506	3.45875	4.68854	2.72359	2.99817
ASAH1	0.466207	-1.10096	1.54e-07	Down	30.4962	28.7935	27.9911	7.07346	5.10966	6.76153
ASAP3	0.422155	-1.24416	0.000123629	Down	6.82194	12.8139	10.0974	2.13867	1.79426	1.84654
ASB1	2.19985	1.13741	1.06e-06	Up	7.96897	8.81714	8.25473	9.28591	8.05904	8.17492
ASB10	7.3986	2.88725	2.15e-27	Up	2.79379	3.5352	2.5518	9.42577	10.7382	10.0953
ASB11	15.6534	3.9684	6.54e-18	Up	2.49106	3.4148	2.22677	24.2029	20.5723	14.0061
ASB12	36.379	5.18503	4.29e-27	Up	4.28107	3.99707	4.4621	79.5772	82.1593	52.7229
ASB14	13.2729	3.73041	2.09e-10	Up	4.72961	4.07755	4.52248	32.8903	31.9815	17.1363
ASB15	19.8401	4.31035	2.35e-58	Up	4.92094	1.92779	2.32225	25.0432	30.4391	29.6054
ASB16	29.1379	4.86482	2.36e-16	Up	3.10002	2.90292	2.60078	40.6126	48.1073	26.9969
ASB18	5.98654	2.58172	0.000511852	Up	2.89586	3.25866	2.98481	5.98756	6.18546	13.1522
ASB2	10.1517	3.34366	2.49e-15	Up	34.854	24.3605	24.988	133.279	159.74	103.192
ASB4	4.80239	2.26375	1.58e-11	Up	5.93361	8.97531	7.42187	19.5267	17.5647	12.338
ASB5	5.46903	2.45128	4.63e-09	Up	36.8958	28.5385	27.7703	67.9619	64.5793	104.669
ASB8	4.76049	2.25111	9.71e-20	Up	14.5931	14.5668	11.852	32.1901	33.1113	24.9955
ASB9	0.144039	-2.79547	1.28e-05	Down	1.22792	2.67111	1.59497	0.0647134	0.0764026	0.221876
ASCC2	4.51219	2.17383	2.32e-28	Up	9.82102	11.7581	12.7595	24.9932	22.0332	24.6844
ASF1B	0.23102	-2.11391	2.69e-15	Down	11.1415	9.85234	12.188	1.06941	1.09423	1.39141
ASGR1	145.813	7.18798	0.00581222	Up	0.0198646	0.0188522	0	0.0266212	0.701276	1.86758
ASIP	6.74147	2.75306	0.000848315	Up	0.561709	0.310963	0.498916	2.35238	0.810043	1.216
ASL	2.30325	1.20367	4.15e-06	Up	3.97833	3.60524	3.71549	3.76811	3.82018	4.47735
ASNA1	2.2604	1.17658	3.93e-09	Up	23.9241	22.1325	29.5024	29.2332	26.9411	23.0386
ASNS	0.046635	-4.42244	5.27e-45	Down	115.762	92.9621	120.945	4.40716	1.16306	1.70543
ASPA	6.87002	2.78032	8.14e-08	Up	0.221646	0.546909	0.109035	0.960411	0.879642	0.913956
ASPDH	7.6448	2.93448	0.0249638	Up	0	0.147709	0.0850722	0.0521448	0.323209	0.41716
ASPM	0.0140636	-6.15189	1.45e-140	Down	14.3488	14.2461	15.3786	0.0782229	0.0439175	0.166388
ASPN	0.0715017	-3.80588	1.93e-15	Down	53.0593	100.284	85.6397	2.56259	2.47282	2.81959
ASTN1	0.38202	-1.38828	0.0296414	Down	0.771135	2.10167	1.21045	0.0883265	0.305673	0.309823
ASXL3	0.040425	-4.62861	6.37e-33	Down	1.46161	1.92322	1.92061	0.0291165	0.0191411	0.0513105
ATAD2	0.104242	-3.26199	3.06e-48	Down	29.0392	24.6155	25.0619	1.38933	1.01128	1.42496
ATAD5	0.102347	-3.28846	1.44e-37	Down	5.12261	4.84644	4.67568	0.207706	0.195315	0.29251
ATCAY	6.41249	2.68088	2.83e-07	Up	0.299973	0.202034	0.0396684	0.622455	0.33491	0.676324
ATF4	6.08569	2.60542	2.21e-11	Up	162.409	156.106	170.189	439.958	559.795	371.604
ATF5	11.0794	3.46981	5.91e-05	Up	1.06044	1.41439	1.33941	6.16463	3.43218	10.0514
ATF7	2.16014	1.11113	2.71e-08	Up	11.651	12.6487	11.7588	10.995	13.0119	11.9222
ATF7IP2	0.0264953	-5.23812	0.00790359	Down	0.144402	0.211792	0.333654	0.00879622	0	0
ATG13	2.46227	1.29999	1.1e-10	Up	5.54646	6.40075	5.7571	6.44438	7.02979	6.64167
ATG2A	2.01761	1.01265	5.57e-06	Up	4.0616	6.81554	4.43296	4.58241	5.2535	4.32924
ATG4A	2.69438	1.42995	2.84e-12	Up	9.74381	7.87358	8.19049	11.8916	8.48007	12.077
ATG9A	5.09843	2.35005	2.36e-11	Up	10.641	11.7718	10.3081	23.0848	31.097	22.556
ATG9B	0.254185	-1.97605	8.53e-05	Down	1.29918	1.95119	1.74772	0.0929693	0.096042	0.397884
ATL2	4.24658	2.0863	2.08e-26	Up	20.7473	22.0776	21.3478	41.4144	46.2817	38.1056
ATN1	2.68634	1.42564	1.12e-11	Up	7.4174	10.8499	10.1799	11.931	13.0109	10.2049
ATOX1	0.497619	-1.00689	0.002527	Down	11.9869	12.6074	19.5893	3.7497	2.86312	3.60174
ATP10B	0.106789	-3.22716	8.6e-13	Down	0.905292	1.16729	0.657679	0.0486307	0.050238	0.0354395
ATP10D	0.289118	-1.79027	4e-17	Down	8.43372	9.12433	9.70295	1.20083	1.18842	1.25684
ATP11A	0.38701	-1.36956	3.96e-12	Down	21.1621	20.9925	21.1394	3.22762	3.9876	4.09499
ATP11B	0.35755	-1.48378	1.69e-14	Down	29.5919	30.3207	28.268	5.70311	4.94151	3.97255
ATP11C	0.401406	-1.31687	9.55e-09	Down	4.79789	4.94727	4.629	0.843349	0.920653	0.902704
ATP13A5	19.6134	4.29377	1.33e-10	Up	0.00631993	0.101963	0.0103633	0.237147	0.437472	0.35963
ATP1A1	0.186463	-2.42304	2.31e-36	Down	60.7711	70.135	66.9014	6.59237	4.58906	5.95422
ATP1A2	17.6686	4.14311	1.77e-59	Up	18.3437	20.5644	18.1734	148.461	136.879	181.615
ATP1A4	5.85366	2.54934	1.04e-05	Up	1.38074	0.610967	1.18066	2.14551	2.40992	4.12338
ATP1B1	16.0831	4.00747	5.67e-87	Up	9.06233	10.8894	8.49712	76.9563	59.4492	75.7116
ATP1B3	0.268423	-1.89742	6.41e-16	Down	26.0933	27.6279	26.0022	3.28286	2.63436	4.01791
ATP2A1	105.33	6.71877	1.58e-35	Up	58.0627	53.6696	50.4952	2829.66	3112.15	1958.1
ATP2A2	9.88414	3.30512	0.00013051	Up	159.846	155.61	153.28	407.999	617.97	1114.01
ATP2A3	7.03411	2.81437	2.96e-15	Up	0.597915	0.827517	0.505542	2.65007	1.54344	2.11493
ATP2B2	131.516	7.0391	1.89e-83	Up	0.041871	0.0397369	0.0629374	2.98799	2.69064	3.14231
ATP2B4	0.371405	-1.42893	1.85e-14	Down	38.9434	41.3387	35.8884	8.10571	5.45918	6.51048
ATP5A1	2.74939	1.45911	3.13e-16	Up	125.886	111.007	121.302	159.804	143.277	154.342
ATP5B	3.46044	1.79095	3.02e-23	Up	319.775	308.718	317.162	502.214	484.134	530.332
ATP5C1	3.06825	1.61742	1.25e-18	Up	56.7948	52.2146	53.5592	75.8343	75.2358	80.1606
ATP5D	5.19978	2.37845	7.64e-37	Up	80.3742	89.4315	81.1824	196.575	194.929	211.997
ATP5F1	2.99381	1.58198	5.32e-18	Up	97.9454	88.3948	84.5539	130.586	118.277	127.686
ATP5G1	4.89438	2.29113	9.5e-33	Up	57.7674	52.8143	57.2708	121.9	113.728	145.683
ATP5H	2.63058	1.39538	2.56e-14	Up	165.327	142.77	145.933	194.662	179.153	180.852
ATP5I	3.03577	1.60206	9.89e-08	Up	127.916	71.3532	95.8982	111.487	150.717	154.14
ATP5J	2.27012	1.18277	1.43e-10	Up	87.2603	89.8407	82.6349	94.2786	82.3193	96.8548
ATP5J2	5.94415	2.57147	3.66e-41	Up	44.965	46.7708	45.8943	129.197	114.085	136.025
ATP5O	2.51636	1.33134	1.88e-13	Up	173.635	158.199	153.893	191.558	177.716	197.984
ATP5S	4.24599	2.0861	8.08e-13	Up	5.61089	5.33885	4.88932	11.7907	11.306	8.05838
ATP5SL	8.06998	3.01257	2.59e-43	Up	4.20798	5.70913	5.15642	19.4523	17.5084	19.2245
ATP6V0A1	2.29648	1.19942	4.4e-10	Up	11.1898	10.6257	10.2489	11.0901	11.2196	11.8014
ATP6V0A2	0.425386	-1.23316	9.24e-10	Down	19.6515	25.8041	23.8103	4.29287	4.16256	5.14909
ATP6V0C	3.21013	1.68263	6.48e-16	Up	9.45501	12.2098	12.4332	16.4049	17.4108	16.6498
ATP6V0D2	31.9739	4.99882	8.85e-05	Up	0.0840237	0.0398706	0.034445	1.12603	1.01784	0.225206
ATP6V1B2	2.04801	1.03422	9.24e-08	Up	14.168	14.5634	14.5279	13.1005	12.8542	15.0698
ATP6V1C1	2.95431	1.56282	2.66e-15	Up	15.5978	13.8777	13.7746	20.3941	20.6124	18.2146
ATP6V1C2	0.305971	-1.70853	0.000307707	Down	3.06084	2.14405	2.39004	0.524948	0.252231	0.315533
ATP7A	2.73946	1.45389	1.27e-14	Up	9.72425	10.713	9.38151	13.8367	12.1068	11.8948
ATP8A1	5.19739	2.37779	6.78e-10	Up	6.15009	7.04129	6.63523	13.5169	13.4934	20.6565
ATP8B1	0.497703	-1.00664	0.000444277	Down	5.30172	3.97862	3.64261	1.02087	0.88474	1.09097
ATP9A	3.85472	1.94663	2.2e-07	Up	12.6635	15.8136	14.2016	21.4845	31.3878	22.5984
ATP9B	0.496651	-1.00969	2.18e-06	Down	10.418	10.1486	10.1815	2.29217	2.39729	2.37816
ATPAF1	4.18401	2.06489	3.38e-18	Up	13.5027	12.7056	13.1413	30.6285	24.7127	21.1634
ATPIF1	4.75385	2.2491	3.45e-32	Up	84.6998	84.8392	86.0171	187.433	179.388	196.029
ATR	0.202352	-2.30506	3.58e-30	Down	13.5524	13.3941	12.5747	1.37611	1.03781	1.30475
ATXN1	9.07877	3.1825	2.42e-20	Up	2.55402	3.93246	3.24093	12.3132	15.9553	12.2117
ATXN1L	2.19248	1.13256	2.51e-07	Up	8.1976	9.77272	10.1841	7.92048	10.2659	10.2291
ATXN7	3.77459	1.91632	1.97e-15	Up	5.39544	6.16273	6.81057	9.5259	12.0671	10.3351
ATXN7L2	3.27895	1.71323	1.52e-06	Up	3.83151	3.692	4.07612	5.00083	4.93018	7.70574
ATXN7L3	0.36786	-1.44277	7.13e-12	Down	22.0444	26.495	22.6027	4.51341	3.61588	3.99619
AURKA	0.274995	-1.86252	2.78e-10	Down	6.09686	6.24192	7.63483	0.911814	0.535619	1.11399
AURKAIP1	2.09543	1.06724	7.54e-07	Up	16.1973	16.7914	17.6573	15.8823	15.3182	17.947
AURKB	0.0408187	-4.61463	1.96e-43	Down	8.39658	8.02765	8.81184	0.183374	0.163603	0.130799
AUTS2	4.73341	2.24288	1.79e-05	Up	8.26236	7.97722	7.34851	21.9159	19.483	10.3588
AVPR1A	0.372134	-1.4261	0.0155719	Down	1.64028	2.10409	2.30545	0.0724677	0.17468	0.791574
AVPR2	21.9491	4.45609	2.85e-06	Up	0	0.183218	0.0226122	0.572884	0.706364	0.733522
AXDND1	0	#NAME?	0.00312825	Down	0.161349	0.072533	0.194951	0	0	0
AXIN2	0.349211	-1.51783	4.14e-06	Down	4.16834	5.19394	6.09467	0.429303	0.758745	1.29388
AZIN2	0.0212921	-5.55354	1.15e-05	Down	0.316272	0.50935	0.377175	0	0	0.0118559
B2M	9.53788	3.25367	8.72e-62	Up	12.4285	18.342	13.4916	69.4569	56.3166	69.2693
B3GALNT1	0.363813	-1.45873	7.17e-12	Down	19.8059	16.3192	16.5745	3.29386	2.62458	3.01104
B3GALT2	0.115544	-3.11349	2.82e-47	Down	27.039	26.0881	30.6113	1.40227	0.807996	2.30519
B3GAT1	2.30329	1.2037	2.09e-05	Up	3.61487	4.06724	3.92626	3.57086	4.74654	3.98771
B3GAT2	0.259948	-1.9437	0.030766	Down	0.769876	1.84399	1.44277	0.19652	0.152262	0.136053
B3GLCT	0.342672	-1.5451	1.39e-11	Down	8.82537	9.41269	11.0845	1.34248	1.44989	1.8537
B3GNT2	0.369513	-1.4363	1.76e-07	Down	13.1968	13.8676	11.0445	2.78437	1.84911	1.92059
B3GNT3	4.12379	2.04397	1.16e-09	Up	0.845489	1.27046	0.770229	1.8491	1.78015	1.85213
B3GNT5	0.17889	-2.48286	4.02e-22	Down	14.875	16.7963	14.5106	1.37292	1.1391	1.31721
B3GNTL1	0.245231	-2.02779	3.48e-05	Down	3.77047	3.45741	3.55088	0.27313	0.246888	0.709091
B4GALNT4	0.0118047	-6.40449	2.33e-60	Down	5.89609	6.33035	5.39218	0.0399066	0.0353362	0.0210497
B4GALT4	0.139506	-2.84161	2.86e-38	Down	30.3686	28.2968	34.5741	2.48661	1.56439	2.01736
B4GALT6	0.356361	-1.48859	3.67e-10	Down	11.6163	12.4304	10.4792	2.2737	1.52675	1.92391
B9D2	0.468465	-1.09399	0.00240878	Down	5.88625	5.58624	5.75665	1.16733	1.37036	1.19183
BAG3	19.0769	4.25375	8.91e-97	Up	8.20957	9.89533	10.3011	81.8382	78.2519	90.4184
BAG5	2.44212	1.28814	5.82e-09	Up	7.75699	8.75679	11.0144	9.51511	11.0204	10.476
BAIAP2	2.7555	1.46232	4.95e-10	Up	2.99846	4.4946	3.80157	4.72352	4.7628	4.84534
BAIAP2L1	0.211452	-2.2416	3.16e-09	Down	7.03887	4.7735	6.16784	0.275129	0.619198	0.86167
BAIAP2L2	2.40354	1.26516	0.0227953	Up	0.464918	0.453478	0.412945	0.398059	0.527429	0.551161
BANF1	4.27089	2.09454	3.26e-29	Up	84.9383	84.8109	85.8623	180.924	157.582	167.937
BANK1	2.84315	1.50749	0.0414478	Up	0.162618	0.173621	0.149995	0.22474	0.112566	0.308036
BARD1	0.0623786	-4.00281	8.17e-49	Down	11.4396	10.3482	10.0938	0.225092	0.333085	0.3594
BARX1	Inf	Inf	0.0430429	Up	0	0	0	0.0848141	0.0219043	0.254443
BASP1	0.0794175	-3.6544	2.28e-50	Down	30.7665	34.1609	26.5665	1.11893	0.490389	1.78404
BAZ1A	0.431979	-1.21097	7.72e-10	Down	18.1071	17.6369	14.4899	3.84826	2.78347	3.46669
BAZ2B	0.485105	-1.04363	3e-08	Down	18.8255	17.8496	16.6851	4.01785	3.94	4.03819
BBC3	3.0705	1.61847	0.00345761	Up	1.15054	0.75068	1.09071	0.975714	1.9537	1.30096
BBIP1	0.310464	-1.6875	5.61e-15	Down	35.2132	34.8117	29.3584	5.67777	4.24471	4.425
BBS9	0.462665	-1.11196	1.63e-05	Down	4.76674	6.35006	5.13131	1.16522	1.1243	1.17933
BCAR3	0.29294	-1.77132	3.7e-17	Down	16.065	15.4613	16.7813	2.19088	2.50419	1.84215
BCAS4	0.305586	-1.71035	1.31e-07	Down	7.89247	10.6395	11.5202	2.04327	1.48998	0.721157
BCAT1	0.00524578	-7.57463	5.05e-92	Down	132.591	104.956	112.14	0.285438	0.173899	0.398602
BCHE	0.146307	-2.77293	3.46e-23	Down	14.7667	12.6433	14.2114	0.498827	0.453784	1.88307
BCKDHA	2.9373	1.55449	8.58e-15	Up	15.93	14.2332	13.8771	20.0563	19.0564	20.9182
BCKDHB	2.3004	1.20188	9.03e-08	Up	13.481	10.7949	10.8994	12.0442	13.9813	11.4507
BCL11A	0.125181	-2.99791	1.03e-10	Down	0.614098	1.07755	0.818626	0.0621667	0.0550469	0.0273262
BCL11B	0.21825	-2.19595	4.47e-09	Down	2.62199	2.22396	1.92133	0.395302	0.153138	0.146972
BCL2	2.4342	1.28345	1.99e-05	Up	4.86842	7.95295	5.62744	8.47625	5.19307	7.13316
BCL2A1	37.6956	5.23632	0.00871713	Up	0	0.0192047	0.0165913	0.0542379	0.154084	0.400528
BCL2L1	2.36649	1.24275	1.15e-09	Up	8.81463	10.2566	10.5023	11.614	11.6963	9.0065
BCL2L13	5.14884	2.36425	2.75e-35	Up	25.645	28.4144	29.4135	68.5905	67.0925	63.063
BCL3	6.99925	2.8072	8.93e-14	Up	0.621969	0.623061	0.991559	2.15325	2.46361	2.61811
BCL6	9.85676	3.30111	6.82e-36	Up	6.8071	7.26905	6.97868	30.9405	35.9734	28.8242
BCL7B	2.78704	1.47873	1.25e-10	Up	6.27444	6.0278	7.02764	7.95404	8.76116	8.2004
BCL9L	3.41952	1.7738	8.5e-16	Up	7.13514	9.56823	8.18814	11.1871	13.3385	14.6457
BDH2	3.12021	1.64164	1.01e-14	Up	11.9225	12.4017	14.2854	22.6099	17.2843	16.0641
BDKRB1	0.185752	-2.42855	0.00767342	Down	1.98618	0.850526	0.933376	0.0486903	0.0838325	0.194762
BEGAIN	0.0619156	-4.01355	6.34e-18	Down	3.2913	5.39122	3.65136	0.305265	0.0450506	0.0115014
BEND3	0.259288	-1.94737	7.13e-07	Down	2.46256	2.51207	2.44595	0.319838	0.232788	0.342206
BEND4	0.106913	-3.22549	0.000747999	Down	0.687024	0.69858	0.764454	0.0986463	0.011323	0
BEND5	0.36206	-1.4657	6.58e-08	Down	7.04361	9.79512	9.65078	1.44652	1.41798	1.55942
BEND6	0.232693	-2.1035	7.1e-05	Down	1.11035	2.43536	2.35684	0.248003	0.27328	0.106832
BEND7	2.46197	1.29981	0.000109798	Up	2.19774	2.83496	2.3792	2.53063	2.95397	2.91667
BEST1	0.32277	-1.63142	0.00541301	Down	0.534754	0.576079	0.568784	0.0435793	0.140061	0.0625757
BEST4	4.77124	2.25436	0.0215167	Up	0.0548055	0.086687	0.269606	0.183616	0.417306	0.293787
BEX4	0.0854103	-3.54945	0.00694678	Down	1.50056	0.647311	1.15573	0	0.125904	0
BEX5	0.00866156	-6.85116	2.47e-27	Down	5.9101	4.57445	5.81871	0.0162301	0.033533	0.0149817
BFSP1	0.155308	-2.6868	9.68e-06	Down	1.54053	1.08509	1.12492	0.048387	0.0166621	0.208437
BHLHB9	0.468514	-1.09384	0.000111555	Down	4.4464	3.98108	3.70446	1.17369	0.814539	0.661159
BHLHE40	11.9924	3.58405	2.37e-71	Up	8.76373	7.19431	4.38727	35.5385	37.6706	40.0154
BHLHE41	31.96	4.99819	2.47e-29	Up	1.63534	1.5428	1.22179	28.6264	18.0785	18.8952
BICC1	0.440924	-1.1814	0.000168387	Down	15.8713	25.0133	19.9767	3.00241	3.31398	6.0375
BIN1	4.52904	2.17921	7.95e-33	Up	129.919	138.727	130.424	308.764	243.498	286.741
BIRC5	0.0441734	-4.50068	5.79e-52	Down	10.3317	8.44805	9.77524	0.304582	0.0524415	0.240153
BLK	258.86	8.01603	4.1e-10	Up	0	0	0.0108845	0.684953	0.275685	0.361295
BLM	0.459583	-1.1216	6.56e-07	Down	8.32011	7.11921	7.0219	1.7601	1.27279	1.77963
BLOC1S3	5.05225	2.33693	0.00773103	Up	0.45857	0.942929	0.438639	2.04848	0.846472	1.41818
BLVRB	4.51004	2.17314	2.09e-17	Up	6.04732	6.46893	7.70945	13.5148	13.8405	14.8319
BLZF1	2.78097	1.47559	1.13e-14	Up	17.2208	18.5473	19.4496	24.3739	22.9797	23.7313
BMI1	2.34885	1.23196	1.83e-07	Up	12.4367	12.27	11.8446	14.424	14.7304	10.5593
BMP1	0.361226	-1.46903	1.18e-11	Down	15.7057	22.1485	21.9178	4.22746	2.72608	3.06435
BMPER	0.130982	-2.93256	7.49e-08	Down	5.42044	11.7291	8.53705	0.312031	0.580219	0.639426
BMX	5.95287	2.57358	0.000222417	Up	0.0569592	0.291903	0.0467002	0.358763	0.260223	0.450952
BNC2	4.08302	2.02964	2.85e-26	Up	7.43847	7.12031	6.88503	12.4437	12.8772	15.2331
BNIP3	7.49204	2.90536	1.74e-32	Up	6.35977	7.12884	8.64287	22.2672	27.4122	26.7573
BNIP3L	0.39735	-1.33152	1.67e-12	Down	37.7188	42.2302	42.8078	8.37639	6.96428	7.26883
BNIPL	4.19918	2.07011	0.0339762	Up	0.0773903	0.293784	0.279186	0.134827	0.449991	0.651
BOC	0.264472	-1.91881	1.83e-14	Down	26.3067	39.3591	29.1162	3.83072	3.54259	4.1846
BOLA3	3.40105	1.76598	3.19e-14	Up	10.8717	17.0005	13.3366	23.8961	16.8753	24.0702
BOLL	5.02657	2.32958	9e-09	Up	1.68553	1.70994	1.20324	3.11562	4.44568	3.07369
BORA	0.370181	-1.4337	1.72e-08	Down	7.57962	8.04458	8.98151	1.86324	1.04779	1.33849
BORCS7	0.363503	-1.45996	3.76e-05	Down	29.0589	21.2475	19.9986	4.89734	2.48388	4.61596
BORCS8	2.5692	1.36132	0.000357283	Up	2.68094	1.71351	1.97378	2.76793	2.67004	2.18277
BPHL	2.18799	1.12961	5.23e-07	Up	7.68072	9.32068	6.73607	8.50028	7.89874	7.60307
BRCA1	0.174355	-2.5199	6.25e-31	Down	12.7884	10.4141	11.7239	1.00631	0.915203	0.908959
BRCA2	0.219859	-2.18535	1.6e-27	Down	10.977	10.3676	10.7632	0.959543	0.900148	1.41653
BRD2	2.18882	1.13015	7.14e-10	Up	35.1477	40.0884	41.7528	37.9635	41.1252	39.1146
BRD4	2.54917	1.35003	6.7e-10	Up	26.2907	28.2408	25.9555	30.6614	36.1156	27.8375
BRE	2.25461	1.17287	7.66e-09	Up	13.8701	11.5909	11.1137	11.3582	12.6719	14.1939
BRI3	2.83856	1.50516	1.38e-12	Up	26.4666	27.9528	26.1499	39.8105	34.8641	31.3089
BRI3BP	0.144791	-2.78795	3.87e-14	Down	9.95388	9.72687	9.9531	0.613536	0.347576	1.04134
BRINP1	0.0643096	-3.95882	0.000322478	Down	0.784474	1.79505	0.600302	0.0116811	0.0120671	0.0700867
BRIP1	0.0564156	-4.14776	1.64e-25	Down	8.3171	5.85809	7.71187	0.179052	0.129479	0.268579
BRSK1	0.118251	-3.08007	3.81e-18	Down	3.74347	4.73691	4.90503	0.20317	0.25832	0.266887
BSG	7.57284	2.92083	1.54e-26	Up	40.1036	49.8994	53.5861	173.1	133.486	197.513
BSN	3.6307	1.86025	8.82e-06	Up	0.122918	0.0885701	0.121308	0.193705	0.146536	0.223859
BTBD1	2.07665	1.05426	4e-09	Up	55.7749	49.3685	48.4961	45.5773	45.3925	57.0597
BTBD17	57.0816	5.83495	0.00348462	Up	0	0.0191617	0	0.14882	0.209644	0.124885
BTBD19	2.12361	1.08652	0.00745622	Up	0.845089	1.21518	0.871346	0.960932	0.904058	1.00581
BTBD6	2.81535	1.49332	1.41e-05	Up	16.5634	21.6391	22.8901	24.5203	32.5831	21.857
BTC	77.0904	6.26848	3.72e-17	Up	0.448161	0.48833	0.387855	17.6285	19.6244	9.80973
BTG3	0.35668	-1.4873	7.64e-11	Down	19.5765	22.2342	23.8229	2.33034	3.53338	4.91512
BTK	2.58903	1.37241	0.0112735	Up	0.499579	0.576377	0.787072	1.09614	0.40684	0.757356
BTLA	Inf	Inf	0.0102025	Up	0	0	0	0.51738	0.0213792	0.191034
BUB1	0.032235	-4.95523	4.16e-82	Down	17.2352	15.1515	17.6943	0.31184	0.174724	0.268338
BUB1B	0.0163027	-5.93875	5.17e-106	Down	18.141	17.1682	16.9653	0.150549	0.0903047	0.1569
BYSL	0.436523	-1.19587	1.86e-07	Down	11.2832	11.6931	12.9514	3.44467	2.28881	1.56746
BZRAP1	0.240375	-2.05664	9.29e-10	Down	1.01088	1.61498	1.29281	0.141224	0.183716	0.10622
BZW2	2.91741	1.54469	2.96e-08	Up	44.5273	41.8588	44.6505	61.149	68.3388	47.1993
C1GALT1	0.422087	-1.24439	2.63e-09	Down	29.7367	27.6395	29.1665	4.66057	5.42969	6.81321
C1QL3	7.35659	2.87904	0.0162355	Up	0.23391	0.332983	0.223744	0.653062	0.404788	1.6397
C1QTNF3	0.0717457	-3.80096	3.38e-83	Down	203.111	240.704	245.394	10.9163	6.54938	5.55278
C1QTNF9	133.773	7.06364	2.41e-85	Up	0.13102	0.207237	0.125325	10.6813	9.52281	8.36052
C1R	6.30951	2.65753	7.17e-06	Up	10.195	10.7549	11.5227	26.905	22.5621	45.6468
C1S	10.2769	3.36134	7.27e-06	Up	4.53865	4.98688	5.59081	20.0703	15.8534	36.215
C2	3.80728	1.92876	4.11e-05	Up	0.327947	0.73564	0.782196	0.998843	0.773892	1.466
C3	9.43758	3.23842	0.00101931	Up	0.296732	0.362068	0.651662	2.16937	0.696897	2.92346
C3AR1	3.00274	1.58628	0.00835975	Up	0.480184	0.702243	0.709946	1.29229	0.43047	0.934836
C4A	26.8343	4.74601	3.85e-18	Up	0.598427	0.38395	0.539016	5.95264	4.7083	8.4194
C5	0.0388819	-4.68476	1.31e-14	Down	1.30238	1.07499	0.74051	0.0066872	0.0241788	0.0246913
C5AR1	5.75069	2.52374	0.000134494	Up	0.116119	0.551002	0.609307	1.52501	0.578725	1.2928
C5AR2	65.8047	6.04012	1.05e-05	Up	0	0.129943	0.07484	2.01229	0.751908	3.38756
C7	0.491036	-1.0261	0.0247796	Down	19.6622	11.6089	11.561	3.10056	2.69783	4.03579
C8G	2.31077	1.20837	0.00012704	Up	4.34823	5.37114	4.52706	4.06978	4.58649	6.53159
CA10	0.163091	-2.61625	0.000992543	Down	0.687242	1.19001	1.91775	0.169656	0.116843	0
CA11	0.328412	-1.60642	0.00539795	Down	2.49585	4.93351	6.65962	0.910409	0.695151	0.529805
CA14	8.2975	3.05268	5.61e-06	Up	4.02114	5.24014	5.33406	15.5633	12.9868	27.5296
CA3	4.20592	2.07242	0.00460853	Up	362.931	120.1	176.938	303.335	312.98	689.327
CA4	118.547	6.88932	8.87e-37	Up	0.0472175	0.0672164	0.0580696	3.32207	3.26844	2.8329
CA5B	5.07333	2.34293	7.29e-05	Up	0.200846	0.0873627	0.466568	0.577571	0.388119	0.828186
CAAP1	0.463887	-1.10815	3.93e-06	Down	11.9468	9.9954	9.12254	2.39755	2.04891	2.25725
CABLES1	0.406287	-1.29943	2.59e-05	Down	4.49668	4.87714	4.17214	0.514837	0.967797	1.04396
CACHD1	0.233068	-2.10118	1.07e-28	Down	33.0651	38.8931	39.5181	3.7443	4.78257	3.42449
CACNA1A	0.417207	-1.26116	4.21e-08	Down	3.46511	4.39932	4.32191	0.682729	0.920963	0.731778
CACNA1B	0.105522	-3.24439	1.04e-16	Down	1.80161	1.30602	1.78718	0.0879878	0.065445	0.0877175
CACNA1E	0.251148	-1.99339	0.00906689	Down	0.698235	0.536782	1.37202	0.172508	0.056703	0.0796194
CACNA1G	0.0719566	-3.79673	6.15e-15	Down	4.4692	8.297	7.76221	0.211766	0.242544	0.223099
CACNA1H	0.105868	-3.23966	1.23e-56	Down	19.9212	21.2373	19.5683	0.985721	1.10107	0.880765
CACNA1I	0.163564	-2.61208	0.00211787	Down	0.203287	0.175387	0.234857	0.0030958	0.0415756	0
CACNA1S	14.4512	3.85312	6.57e-33	Up	32.4159	23.2407	23.942	173.344	204.899	155.071
CACNA2D1	2.27343	1.18487	2.93e-11	Up	88.4317	65.595	73.9058	78.9425	85.9988	75.5392
CACNA2D2	34.1532	5.09395	0.000261097	Up	0.0666806	0.0395513	0.0273353	1.29014	0.582732	0.283549
CACNA2D3	0.0448308	-4.47937	1.55e-31	Down	3.3936	3.53755	3.16439	0.052035	0.102134	0.0528358
CACNB1	3.11136	1.63755	8.68e-19	Up	28.5992	25.3986	24.4501	37.163	40.642	35.1929
CACNB3	0.482947	-1.05006	2.6e-06	Down	9.95705	12.3751	12.5025	2.2033	2.42549	3.13336
CACNG1	16.5884	4.0521	8.53e-29	Up	9.66853	8.55889	7.12774	64.867	75.5314	54.0732
CACNG5	0.0286004	-5.12782	8.94e-24	Down	3.61315	3.63311	3.45611	0.0768585	0.0396994	0.026605
CACNG7	0.14785	-2.75779	0.00912973	Down	0.855389	0.99219	1.3507	0.106142	0	0.117573
CACUL1	2.00854	1.00615	2.68e-07	Up	23.8051	23.4052	22.0235	20.8922	21.6051	21.8659
CAD	0.366691	-1.44736	4.57e-14	Down	15.686	17.0301	17.738	2.93544	2.67245	2.96089
CADM3	7.10029	2.82788	1.6e-07	Up	0.751546	0.616857	0.699451	3.2801	1.79971	1.79658
CADM4	0.406927	-1.29716	3.3e-07	Down	10.358	10.4226	11.8395	2.51017	1.90606	1.75267
CADPS	0.00122069	-9.67809	1.8e-21	Down	1.44461	2.69414	3.09877	0	0.00387587	0
CALB2	0.237705	-2.07276	0.0274391	Down	1.34903	0.337851	1.58228	0.100438	0.0907876	0.173835
CALCOCO1	4.57094	2.19249	1.21e-22	Up	19.5592	19.4308	17.5801	35.8335	44.2229	39.2813
CALCOCO2	2.02988	1.0214	3.81e-08	Up	40.2009	39.1816	42.3988	40.3292	38.4999	35.7084
CALCR	0.100908	-3.30889	1.08e-09	Down	2.79235	2.81118	2.58333	0.202276	0.0914207	0.0933587
CALCRL	0.28955	-1.78812	1.85e-20	Down	29.7082	29.1345	31.1111	3.85549	3.78115	4.43153
CALM1	4.49396	2.16799	1.18e-05	Up	36.6156	38.9224	41.4082	95.2631	96.6932	50.8071
CALM3	11.8086	3.56177	6.3e-18	Up	62.162	66.3085	73.0943	366.577	439.117	291.352
CALML4	0.227106	-2.13856	2.24e-10	Down	9.78321	13.2866	13.1934	1.08503	0.910722	1.81534
CALML6	493.79	8.94775	1.89e-85	Up	0.0425403	0.121116	0.0348783	12.9982	16.2252	15.3137
CALU	0.334673	-1.57917	7.53e-18	Down	93.6345	111.043	110.907	18.2846	13.5908	17.1318
CAMK1	0.132885	-2.91175	7.12e-30	Down	28.1241	22.2543	26.8131	1.7771	1.38678	1.61681
CAMK1G	0.0973455	-3.36074	1.27e-05	Down	0.800463	0.840696	0.568784	0.014303	0.0443271	0.0396084
CAMK2A	14.4846	3.85645	9.15e-78	Up	10.1332	8.30999	7.52475	68.8367	51.4383	55.0877
CAMK2B	35.0362	5.13078	2.22e-116	Up	2.69581	1.70175	2.22026	32.8088	36.916	38.0865
CAMK2G	5.7743	2.52965	1.07e-37	Up	15.8288	13.3859	12.3704	37.0599	37.2789	37.0733
CAMKK1	0.21902	-2.19087	1.07e-07	Down	2.77494	3.03659	3.1109	0.189733	0.323407	0.385306
CAMKV	0.0509519	-4.29472	2.51e-18	Down	1.34629	1.93191	2.08128	0.0326061	0.0617536	0.0300981
CAMTA2	2.30537	1.205	1.75e-06	Up	30.7206	30.1054	30.9787	34.7683	37.1879	25.8771
CAND1	0.309045	-1.69411	6.71e-20	Down	45.0111	51.9272	47.8151	6.68034	6.82503	7.16179
CAND2	8.30447	3.05389	1.31e-15	Up	12.4484	12.7414	12.9608	51.7678	57.0025	37.5144
CAP2	3.18167	1.66978	2.97e-20	Up	94.2245	86.0366	77.6703	119.249	136.922	123.4
CAPN10	0.400117	-1.32151	1.28e-06	Down	8.14204	9.47091	7.94833	1.33739	1.62282	1.7538
CAPN11	0.285285	-1.80952	5.52e-06	Down	2.0939	2.22211	2.15652	0.234993	0.285599	0.331756
CAPN3	8.56049	3.09769	1.1e-18	Up	79.3437	60.2481	63.5581	334.947	266.031	209.619
CAPN6	0.0728268	-3.77939	6.92e-66	Down	347.856	298.335	302.643	9.5504	11.2565	11.177
CAPNS1	2.37562	1.24831	1.43e-11	Up	79.7873	86.4497	86.3895	98.631	95.5774	83.3883
CAPRIN2	0.390203	-1.3577	9.7e-11	Down	10.998	11.231	10.4633	1.98752	2.11236	1.7969
CAPZA2	3.23614	1.69427	3.76e-20	Up	45.8551	41.2617	41.2891	66.6881	66.4479	59.4737
CAPZB	3.17918	1.66865	3.86e-19	Up	53.6871	47.9753	51.6838	80.2397	73.7255	72.3224
CARD11	0.331248	-1.59402	7.75e-09	Down	3.84194	4.07546	3.81428	0.51125	0.49543	0.793502
CARHSP1	0.146394	-2.77207	1.78e-31	Down	42.4697	42.6266	41.8279	2.21182	3.48858	2.84378
CARM1	3.31004	1.72685	1.77e-18	Up	34.8568	36.269	35.1783	50.7358	60.3306	51.2879
CARNMT1	2.45888	1.298	0.00191484	Up	6.82016	7.03219	7.18214	11.573	6.26779	6.31565
CARNS1	9.22335	3.20529	1.72e-24	Up	2.66088	4.64571	3.90804	16.963	17.6877	12.8399
CARS	2.31248	1.20944	1.93e-05	Up	10.1606	12.2403	10.8653	12.0992	8.75754	14.8467
CASC1	0.322695	-1.63176	6.39e-08	Down	5.36923	4.75029	4.47448	0.517127	0.641063	1.02289
CASC5	0.0288235	-5.11661	1.81e-104	Down	15.8639	15.217	16.6851	0.187734	0.141523	0.31146
CASK	0.444932	-1.16834	1.43e-09	Down	19.7135	20.201	20.4406	4.41905	4.65506	3.33566
CASKIN1	0.249386	-2.00355	0.000118888	Down	0.748575	1.62382	1.65127	0.149284	0.135711	0.176385
CASP1	2.04219	1.03011	0.000314338	Up	1.66446	1.87387	1.15729	1.58547	1.33853	1.51903
CASP3	0.276956	-1.85227	0.000110989	Down	21.8339	11.9877	22.273	2.70426	1.73091	2.85448
CASP6	0.415471	-1.26718	1.67e-06	Down	9.95935	10.5436	10.9513	1.86711	2.01592	2.15714
CASP8AP2	0.482044	-1.05276	2.08e-05	Down	9.9376	11.656	10.5533	2.1735	2.21472	2.77237
CASP9	0.294041	-1.76591	3.29e-11	Down	5.12576	5.1736	5.34696	0.592349	0.67634	0.858551
CASQ1	32.4954	5.02216	1.06e-92	Up	82.7894	58.3023	88.7872	1298.92	1181.77	995.735
CASQ2	0.111323	-3.16718	1.77e-10	Down	304.02	188.27	221.019	6.97956	10.7373	19.1759
CASZ1	2.55482	1.35322	1.23e-12	Up	13.203	10.7303	10.8573	13.5165	14.1676	13.5484
CAT	3.0373	1.60279	1.73e-18	Up	51.3522	47.9504	45.5583	64.9415	63.5018	75.5719
CATSPER4	18.5743	4.21524	6.97e-08	Up	0.322091	0.0382093	0.313593	2.56288	0.975426	2.428
CBARP	0.436383	-1.19633	0.00483341	Down	0.828234	1.36561	1.46101	0.297105	0.237432	0.201808
CBLL1	4.03891	2.01397	1.44e-19	Up	5.10377	6.26195	6.32302	10.5524	11.9064	10.4645
CBLN3	0.179065	-2.48145	1.64e-06	Down	2.34213	4.95649	3.81849	0.198427	0.48451	0.216467
CBR4	2.9388	1.55523	9.67e-08	Up	4.22896	7.01389	6.23181	6.24708	8.38459	8.90742
CBX2	0.0281992	-5.1482	6.15e-82	Down	21.8987	23.5054	21.1901	0.243342	0.34356	0.277037
CBX3	0.218654	-2.19328	1.66e-28	Down	60.3923	61.1343	60.7557	7.41271	5.62874	5.48071
CBX4	0.454891	-1.13641	0.000298616	Down	5.92802	5.35145	6.10503	1.05359	1.32611	1.27437
CBX7	18.755	4.2292	2.28e-35	Up	1.50309	0.849097	1.05631	8.2252	10.4789	11.0235
CBY1	0.325361	-1.61989	8.39e-12	Down	11.7528	13.067	14.4696	2.14082	1.6148	2.18004
CC2D1B	2.30527	1.20493	8.27e-10	Up	6.75506	7.03937	6.268	7.66019	7.04188	6.72071
CCBE1	0.326293	-1.61576	0.000167972	Down	2.12856	4.05685	2.97114	0.742606	0.340955	0.30466
CCDC102B	0.0597548	-4.0648	2.15e-18	Down	10.8435	10.5599	6.90028	0.106851	0.171706	0.504118
CCDC106	2.31259	1.20951	1.42e-08	Up	12.9601	16.9072	15.1843	16.7385	17.7796	13.4772
CCDC107	2.7629	1.46618	2.55e-07	Up	3.48142	3.73822	3.32739	5.15877	4.65451	3.67914
CCDC109B	0.23248	-2.10482	3.95e-08	Down	4.99489	6.22166	8.14783	0.766996	0.50422	0.820636
CCDC115	0.156578	-2.67505	3.02e-22	Down	9.35176	9.89869	11.3879	0.960652	0.437021	0.846083
CCDC117	0.415926	-1.2656	3.39e-11	Down	31.2684	34.1563	35.1965	5.28808	6.65506	7.357
CCDC124	2.89482	1.53347	6.2e-12	Up	13.1077	12.0143	13.755	20.0808	16.2466	15.9896
CCDC13	11.152	3.47923	4.62e-27	Up	0.545721	0.632998	0.566745	3.13662	3.08919	2.76784
CCDC134	0.315628	-1.6637	5.67e-09	Down	9.72856	11.3319	10.5623	1.0979	1.47444	2.02689
CCDC136	0.47442	-1.07576	0.00505894	Down	1.2305	1.18954	1.84855	0.322635	0.259232	0.359273
CCDC14	0.257894	-1.95515	1.74e-17	Down	11.5377	11.0799	11.2882	1.54045	1.32416	1.19381
CCDC141	0.0701762	-3.83288	1.86e-53	Down	24.2849	20.6224	20.24	0.786583	0.621385	0.720741
CCDC148	0	#NAME?	0.0232512	Down	0.700923	0.23282	0.258605	0	0	0
CCDC149	2.17953	1.12402	0.0001868	Up	2.61285	2.27971	2.08466	2.60734	2.4018	2.05055
CCDC153	0.0843983	-3.56664	0.0039432	Down	1.11188	0.527603	1.48897	0.0248343	0.0513101	0.0458481
CCDC154	0.0527581	-4.24446	0.00231155	Down	0.306059	0.309824	0.200747	0	0.00706191	0.0126203
CCDC157	0.254757	-1.9728	1.83e-05	Down	1.4893	2.06401	1.75406	0.277202	0.237273	0.109663
CCDC158	0.237709	-2.07273	9.34e-05	Down	1.20194	0.750243	0.80688	0.124319	0.111677	0.069852
CCDC159	29.8018	4.89733	3.17e-32	Up	0.211845	0.631865	0.421816	6.87442	4.2107	6.27077
CCDC166	4.42729	2.14642	0.000105787	Up	0.464759	0.362309	0.299397	0.711814	0.781299	0.821327
CCDC167	0.259494	-1.94623	6.3e-10	Down	17.6394	15.0825	19.4229	2.11267	1.85807	2.31912
CCDC168	0.162497	-2.62152	1.67e-17	Down	1.94563	2.9299	2.96636	0.252111	0.169338	0.169009
CCDC171	0.270497	-1.88631	6.91e-14	Down	5.24398	5.83688	4.54075	0.753239	0.52962	0.680739
CCDC173	0.268595	-1.8965	0.00204754	Down	0.752349	1.30443	1.47093	0.126031	0.0801206	0.232673
CCDC18	0.227901	-2.13352	1.47e-20	Down	9.77422	8.85281	8.24229	0.991949	0.878956	0.973117
CCDC180	34.0044	5.08765	0.0423844	Up	0	0.00486301	0	0.0206011	0.021282	0.0316942
CCDC183	0.363741	-1.45902	0.0198206	Down	11.5706	4.81904	7.25671	1.0534	1.4038	1.5558
CCDC187	0.373763	-1.41981	6.49e-05	Down	1.63592	1.52721	0.975471	0.222301	0.219089	0.275961
CCDC189	0.359317	-1.47667	4.22e-05	Down	1.90507	2.59027	2.20775	0.386638	0.367717	0.356898
CCDC190	7.73131	2.95071	1.14e-19	Up	1.41824	0.665582	0.792235	3.23732	2.92358	4.26075
CCDC191	0.223774	-2.15989	5.81e-10	Down	3.5252	3.2718	2.91415	0.403445	0.221834	0.390433
CCDC25	2.01792	1.01287	7.3e-08	Up	15.5542	15.3715	12.4949	14.4021	13.0352	13.1906
CCDC28B	0.310053	-1.68941	1.61e-11	Down	31.2311	27.6419	27.109	4.43558	3.61875	4.34636
CCDC34	0.191772	-2.38253	5.23e-10	Down	4.50395	3.91062	3.98082	0.460181	0.45328	0.187696
CCDC38	0.365052	-1.45382	3.74e-06	Down	5.22434	5.37355	5.4918	0.889827	0.727308	1.11022
CCDC40	0.155941	-2.68093	6.33e-08	Down	0.88786	1.45007	0.897235	0.0876243	0.0524065	0.0936555
CCDC43	2.28976	1.1952	4.9e-10	Up	21.0538	19.0127	20.1014	23.4541	20.5099	20.0213
CCDC58	2.43912	1.28636	1.36e-08	Up	16.0643	15.5023	15.5278	19.7606	17.2065	16.3371
CCDC6	5.42184	2.43878	1.71e-07	Up	10.7638	13.4292	11.7255	39.3743	30.7174	20.0955
CCDC60	0.232997	-2.10162	0.000603597	Down	1.46086	1.10346	1.38106	0.199769	0.0412742	0.193623
CCDC65	0.196259	-2.34917	0.0306018	Down	0.304338	0.317709	0.673712	0.0917666	0.0105333	0.018824
CCDC67	0.0104759	-6.57679	1.98e-11	Down	1.17075	1.35497	1.10035	0	0	0.0176618
CCDC71L	3.58349	1.84136	0.00049278	Up	1.9243	2.11842	2.39812	5.28655	2.95708	2.52327
CCDC73	0.296862	-1.75214	3.54e-12	Down	6.12566	5.43908	5.57158	0.852836	1.0562	0.437354
CCDC88A	0.162612	-2.62049	6.6e-43	Down	32.0575	38.476	36.6999	2.98321	2.26771	2.83613
CCDC88C	5.35617	2.4212	2.75e-12	Up	12.5241	13.6473	9.88414	27.0625	35.7935	26.0125
CCDC9	2.63363	1.39705	4.08e-10	Up	8.00463	9.02735	8.64114	9.23435	11.839	10.0589
CCDC92	3.11161	1.63766	1.23e-06	Up	1.83067	2.34343	2.18161	3.58016	3.05015	2.51479
CCDC97	2.84938	1.51065	5.35e-12	Up	4.37005	5.23214	5.2771	6.48096	7.20034	5.8628
CCER2	3.47629	1.79755	0.00143617	Up	1.05235	0.5799	0.974141	0.932609	1.3864	1.88972
CCHCR1	0.249427	-2.00331	6.8e-17	Down	10.3465	11.2884	8.64548	0.955157	1.41801	1.09773
CCIN	0.141524	-2.82088	0.0278441	Down	0.328611	0.324857	0.303102	0.0550476	0.00947783	0
CCKAR	0.00084628	-10.2066	2.14e-27	Down	4.1217	5.01509	2.59102	0	0	0.00461007
CCKBR	0	#NAME?	4.65e-129	Down	21.6974	18.4636	18.5248	0	0	0
CCL1	9.66407	3.27263	2.78e-14	Up	1.54403	1.29882	0.460339	5.64327	5.58688	3.58132
CCL14	6.67375	2.7385	1.46e-33	Up	10.0143	6.02093	5.85471	25.0298	22.1548	21.0458
CCL16	7.64639	2.93478	1.03e-11	Up	1.35504	1.43601	1.68499	6.88539	5.14322	3.86934
CCL19	6.59861	2.72216	0.0026235	Up	0.190533	0.120548	0.286395	0.808571	0.395666	0.648169
CCL21	263.805	8.04333	7.17e-38	Up	0.0630668	0.0299262	0	4.03571	3.2305	4.29091
CCL24	16.4133	4.0368	0.0114845	Up	0.346374	0.292196	0.141994	4.07451	0.71929	1.29734
CCL26	76.9348	6.26556	0.00766407	Up	0.0416241	0.0395026	0	2.14759	0.259313	0.5664
CCL28	4.07012	2.02507	0.00808605	Up	0.238113	0.564943	0.366049	0.837644	0.824123	0.515475
CCL5	Inf	Inf	0.00554181	Up	0	0	0	0.147733	0.196221	0.233777
CCNA1	0.0414381	-4.5929	1.16e-11	Down	1.69254	1.54679	1.15127	0.0420042	0.034714	0.00775465
CCNA2	0.0530906	-4.2354	5.24e-53	Down	17.1729	15.6626	16.9826	0.392281	0.385949	0.448324
CCNB1	0.00883678	-6.82226	2.08e-92	Down	22.6595	22.1661	25.7722	0.155665	0.04948	0.0884256
CCNB1IP1	0.485949	-1.04112	0.01386	Down	2.28049	2.97402	1.89519	0.239087	0.536932	0.815617
CCNB2	0.0186246	-5.74665	3.27e-55	Down	12.0111	11.7151	13.298	0.0234984	0.0364125	0.260291
CCND1	0.409558	-1.28786	1.43e-10	Down	12.5422	17.6404	16.0707	3.19048	3.14699	2.39126
CCND2	0.20762	-2.26798	1.75e-30	Down	85.569	90.5933	89.8675	10.2902	9.33627	5.94288
CCND3	0.49299	-1.02037	3.85e-07	Down	26.0309	29.1398	25.2154	5.78621	6.57433	5.92086
CCNDBP1	2.95908	1.56515	4.52e-15	Up	11.5888	11.4636	10.8949	15.0566	15.1199	16.3395
CCNE2	0.292655	-1.77273	1.48e-12	Down	8.94443	7.9802	8.70896	1.00228	1.17532	1.294
CCNF	0.0593763	-4.07397	5.28e-47	Down	6.04975	7.14255	8.14675	0.142639	0.166367	0.276077
CCNG1	3.20944	1.68232	9.61e-21	Up	159.28	143.722	131.614	224.907	211.419	210.898
CCNG2	0.172623	-2.5343	2.61e-34	Down	36.0636	36.7671	32.0068	2.32641	2.9162	3.1099
CCNJ	0.460805	-1.11777	0.00231595	Down	3.75347	2.90789	3.37889	0.698059	0.657501	0.79598
CCNJL	0.383329	-1.38335	0.0127245	Down	0.649848	0.964179	0.885502	0.202387	0.0696922	0.175498
CCNK	3.28323	1.71512	4.46e-15	Up	9.4141	10.1731	8.88601	14.1533	14.183	14.8996
CCP110	0.451963	-1.14572	1.24e-08	Down	16.0332	15.0907	16.7124	3.4507	3.30497	3.26695
CCR3	48.7977	5.60874	0.000390096	Up	0	0.0340314	0	0.348404	0.049644	0.354874
CCR4	10.0464	3.32861	0.00101807	Up	0.049085	0.00931665	0.048293	0.23023	0.108727	0.170017
CCR7	126.865	6.98715	3.79e-13	Up	0.0249937	0	0	0.745257	0.320066	0.479234
CCR8	111.009	6.79454	2.46e-05	Up	0	0	0.0209467	0.154071	0.40675	0.505671
CCRL2	81.2596	6.34447	1.97e-29	Up	0.0720523	0.051285	0.0295374	2.49847	1.65835	1.66008
CCSAP	0.205733	-2.28116	3.17e-23	Down	10.748	11.1653	11.2647	0.825628	1.02247	1.30387
CCSER1	0.236522	-2.07995	1.04e-14	Down	8.2146	8.97437	7.93913	0.656036	1.00005	1.07822
CCT3	0.487417	-1.03677	1.56e-08	Down	132.375	134.677	136.343	32.1948	26.0337	33.078
CCT4	0.402362	-1.31343	9.99e-13	Down	79.7724	77.859	83.9935	16.5014	12.6552	16.0473
CD101	2.90139	1.53675	0.00351355	Up	0.278556	0.25758	0.181536	0.449875	0.291701	0.229724
CD109	0.454453	-1.1378	1.99e-09	Down	27.1385	30.9738	25.7543	7.55144	5.23209	4.92408
CD14	2.54631	1.34841	0.00313671	Up	1.3209	1.78959	1.90457	2.76513	1.17918	2.01716
CD151	2.04078	1.02912	2.14e-07	Up	19.2768	23.2788	23.3464	19.7555	22.8551	19.351
CD180	55.0107	5.78164	0.00103978	Up	0.0125606	0	0.0102983	0.387156	0.0956407	0.124305
CD1E	16.5605	4.04967	0.00133341	Up	0.0782709	0.0371408	0.0106956	0.279715	0.13545	0.57288
CD2	200.872	7.65013	7.96e-12	Up	0.0176373	0	0	0.638179	0.463932	0.610909
CD200R1	0.447148	-1.16118	0.00758319	Down	2.22782	1.90285	1.86715	0.56394	0.119943	0.581805
CD209	7.34503	2.87677	0.0123808	Up	0.812408	0.44391	1.51383	5.69109	1.07359	2.90837
CD22	14.5229	3.86026	0.00194437	Up	0.0264474	0.133863	0.0505957	0.809278	0.146457	0.463485
CD244	15.925	3.99322	4.09e-07	Up	0	0.252112	0.0335084	0.575089	0.46679	0.998511
CD27	430.696	8.75053	2.08e-21	Up	0	0.0144495	0	1.27525	0.769363	0.743967
CD300E	Inf	Inf	6.06e-06	Up	0	0	0	0.426565	0.146888	0.525005
CD320	0.435429	-1.19949	2.57e-05	Down	10.2423	10.9853	10.7749	2.60105	1.79674	2.08278
CD37	0.463045	-1.11078	2.11e-05	Down	7.39995	8.07427	8.45585	1.99804	1.56226	1.58208
CD3D	21.0809	4.39786	0.000362642	Up	0.136743	0.111235	0.0800815	1.42676	0.270443	1.57075
CD3E	54.7971	5.77603	5.85e-13	Up	0.122147	0.0772812	0.116838	3.42391	1.45147	3.28647
CD3EAP	0.486674	-1.03897	5.39e-05	Down	7.79171	7.41936	8.46427	1.99393	1.66232	1.69525
CD3G	52.3219	5.70934	7.09e-10	Up	0.0400231	0	0.0656289	1.01909	0.443271	1.1635
CD4	20.4401	4.35333	6.98e-05	Up	0.0725741	0.0551002	0.0476021	0.622455	0.210994	0.852887
CD40LG	4.06715	2.02402	0.037554	Up	0.100472	0.149837	0.0823756	0.173115	0.208643	0.239699
CD44	0.28378	-1.81716	8.31e-13	Down	45.0927	67.8748	55.5834	7.27651	5.17062	9.69476
CD48	466.947	8.86712	3.8e-21	Up	0	0.0260677	0.0225204	3.9939	2.03443	4.34928
CD5	10.2283	3.35449	4.74e-05	Up	0.168483	0.0932728	0.103603	0.912565	0.311003	0.547107
CD53	5.10086	2.35074	0.000149584	Up	0.702288	1.06639	0.705351	2.58818	0.972261	2.32394
CD55	0.399841	-1.3225	4.32e-10	Down	16.7683	19.4772	14.9219	3.71082	2.07102	3.74883
CD58	3.09965	1.63211	3.69e-17	Up	10.1468	9.83247	9.72715	15.269	13.6084	13.8389
CD59	6.05363	2.5978	1.99e-16	Up	15.2598	10.0574	12.1429	40.2351	38.0266	27.3196
CD68	2.30544	1.20504	0.000825642	Up	1.34143	2.56571	2.63958	2.79333	2.19995	1.96577
CD69	45.2824	5.50088	0.000148787	Up	0.0158035	0	0.0129571	0.296502	0.131272	0.195497
CD7	Inf	Inf	4.71e-10	Up	0	0	0	0.416112	0.278832	0.550205
CD74	41.5868	5.37805	7.02e-136	Up	5.52358	5.21067	6.79308	112.675	104.115	121.356
CD79A	162.261	7.34218	3.34e-05	Up	0	0.0228034	0	1.01432	0.33265	0.326963
CD79B	13.8238	3.78908	0.00461686	Up	0.0279645	0.0530784	0.0229277	0.37476	0.0483932	0.250802
CD80	9.85281	3.30054	0.000158603	Up	0	0.252723	0.174666	0.767271	0.552998	0.592956
CD84	3.98138	1.99327	0.00298891	Up	1.54114	1.78762	1.61456	4.51791	1.40758	3.30984
CD8A	13.1701	3.71919	1.83e-08	Up	0.0138392	0.131339	0.170199	0.472931	0.555619	0.864547
CD9	8.82149	3.14102	1.45e-15	Up	1.97514	2.97086	3.60543	15.3073	9.3383	10.3726
CD93	0.35021	-1.51371	3.82e-11	Down	36.1332	49.484	34.6496	7.21389	6.86075	5.34397
CDADC1	4.26818	2.09362	7.15e-24	Up	7.93208	7.56405	7.41159	14.8615	14.3216	16.1439
CDC123	2.77024	1.47001	1.08e-06	Up	25.5385	23.581	21.8094	27.0636	25.3093	38.8492
CDC14B	0.353035	-1.50212	1.31e-13	Down	14.776	13.227	12.8144	2.05621	1.99781	2.63346
CDC20	0.0345537	-4.85502	1.26e-62	Down	17.921	17.248	21.8191	0.286415	0.15342	0.479808
CDC25A	0.0222885	-5.48756	3.02e-48	Down	7.23705	8.47457	8.5015	0.107167	0.0461285	0.0989234
CDC25B	0.379423	-1.39812	1.2e-09	Down	10.0013	10.2791	10.7403	2.20032	1.26484	2.02562
CDC25C	0.0376032	-4.733	3.97e-27	Down	4.13819	4.03399	3.17157	0.0678142	0.00778395	0.125196
CDC26	0.384944	-1.37728	1.87e-06	Down	14.3629	15.9132	15.2813	2.64102	2.52021	2.95437
CDC34	6.2908	2.65324	2.51e-35	Up	19.3553	22.4829	18.0984	65.3816	59.6986	49.2863
CDC37L1	2.40982	1.26893	1.1e-10	Up	20.5508	22.6354	21.9342	23.6948	24.6877	24.1305
CDC42BPG	0.382454	-1.38664	3.18e-05	Down	1.29018	1.71873	1.52011	0.176103	0.175308	0.449249
CDC6	0.0516747	-4.2744	1.32e-35	Down	6.86664	6.14722	5.96678	0.246357	0.0374264	0.180589
CDC7	0.237477	-2.07414	3.38e-19	Down	16.5176	17.2191	17.3534	1.70737	1.79039	2.11459
CDCA2	0.0270594	-5.20773	3.03e-69	Down	9.78813	9.60878	10.1284	0.134289	0.12208	0.114043
CDCA4	0.0648668	-3.94638	2.15e-35	Down	8.53737	8.45452	9.91904	0.313204	0.323556	0.170066
CDCA5	0.057792	-4.11299	3.7e-35	Down	6.98462	6.0241	7.21094	0.157253	0.170186	0.21428
CDCA7	0.128622	-2.95879	3.16e-31	Down	17.4008	14.5012	14.2171	0.663174	1.09056	0.98071
CDCA8	0.0172531	-5.857	1.59e-52	Down	12.1925	13.0461	15.8114	0.0880049	0.0909135	0.148932
CDH10	0.287658	-1.79757	0.00655762	Down	0.344957	0.758917	0.629931	0.183864	0.0271344	0.0242459
CDH11	0.121631	-3.03941	1.42e-16	Down	55.7721	83.2152	91.7881	5.17688	3.45925	4.3751
CDH12	0	#NAME?	3.9e-05	Down	0.0678653	0.357813	0.290575	0	0	0
CDH15	0.103025	-3.27893	3.1e-45	Down	104.245	93.6378	83.7516	3.75355	4.40711	5.27003
CDH17	0.319354	-1.64677	3.68e-05	Down	1.09929	1.92303	1.64789	0.219879	0.289611	0.172521
CDH18	0.0062531	-7.32121	5.89e-18	Down	5.77435	3.31455	6.79604	0	0.0386813	0.0057606
CDH19	0.243439	-2.03837	8.26e-05	Down	3.00229	1.75276	1.85872	0.228739	0.296888	0.221972
CDH2	0.0410748	-4.6056	6.91e-69	Down	10.5778	11.9524	12.9422	0.163775	0.0986931	0.415739
CDH22	165.785	7.37317	1.22e-08	Up	0	0.0118874	0.0205394	1.13306	0.988432	0.333141
CDH24	0.197147	-2.34266	9.08e-09	Down	1.35675	1.98787	1.85397	0.202024	0.186733	0.0834273
CDH6	0.387821	-1.36654	3.8e-05	Down	3.86509	2.57607	2.91897	0.606277	0.619507	0.462314
CDH7	0.0270697	-5.20718	3.2e-14	Down	2.41475	3.37592	4.49187	0.0173983	0	0.11242
CDH9	0	#NAME?	5.33e-06	Down	0.325161	0.659741	0.211438	0	0	0
CDHR3	0.147011	-2.76601	5.16e-05	Down	0.818926	0.609944	0.875405	0.0555678	0.0932822	0.0064117
CDHR4	0.378088	-1.4032	0.021432	Down	0.655685	1.05894	0.820529	0.238945	0.0875893	0.120955
CDK1	0.0184519	-5.76008	1.07e-100	Down	19.0795	17.5674	18.6464	0.146948	0.14056	0.185884
CDK11B	2.22106	1.15125	1.16e-08	Up	9.31576	10.5686	10.6534	10.9409	10.1967	10.2429
CDK14	0.184813	-2.43586	1.78e-28	Down	37.7464	39.8167	39.22	2.95855	2.82223	4.2185
CDK17	0.430936	-1.21445	1e-09	Down	24.0912	22.003	19.9195	4.35578	4.68629	4.12681
CDK4	0.444895	-1.16846	6.22e-09	Down	41.518	43.07	45.9422	10.1041	8.02637	8.83305
CDK5R1	0.220012	-2.18435	1.21e-19	Down	10.0476	9.60692	9.5617	0.85768	0.874445	1.24707
CDK5RAP1	2.24157	1.16451	9.72e-09	Up	11.4017	14.8325	11.601	13.9383	12.9617	12.2587
CDK6	0.132881	-2.9118	3.06e-39	Down	54.547	46.6811	46.5441	3.37182	3.18168	2.56003
CDK8	0.425763	-1.23188	8.76e-09	Down	18.4721	17.9334	17.5721	2.83666	3.02589	4.78411
CDKL1	0.095172	-3.39332	5.41e-15	Down	5.99528	5.96066	4.26727	0.235442	0.273626	0.203748
CDKL2	0.355862	-1.49061	0.004326	Down	1.112	1.08216	0.749464	0.176807	0.163081	0.14572
CDKN1A	0.151015	-2.72723	8.08e-42	Down	60.034	54.5356	54.4267	2.66376	4.64217	4.44021
CDKN1B	2.24746	1.16829	3.95e-07	Up	22.6033	23.3825	23.2464	22.6681	27.8701	21.2033
CDNF	6.68113	2.74009	1.3e-39	Up	5.42644	4.23252	4.2686	14.7815	12.7527	15.7933
CDO1	0.130569	-2.93711	6.35e-11	Down	33.1726	63.474	52.0809	2.95019	2.30322	3.70031
CDON	0.251541	-1.99113	2.76e-25	Down	39.7058	45.6838	46.6583	4.76749	3.61279	7.03907
CDR2	0.328228	-1.60723	2e-09	Down	7.79982	10.4726	11.3184	2.20488	1.2194	1.09645
CDRT4	3.31792	1.73028	0.00558996	Up	0.602512	0.571803	0.776273	1.01892	1.17175	0.798573
CDT1	0.0987015	-3.34078	4.6e-26	Down	7.93342	6.83576	7.33465	0.206109	0.36374	0.436002
CDYL	0.474324	-1.07605	7.16e-07	Down	9.1558	11.8537	10.0553	2.36418	2.33613	2.09744
CEACAM20	7.18923	2.84584	0.0247504	Up	0.298792	0.212673	0.379713	0.620651	0.486044	1.88506
CEBPG	2.63017	1.39516	3.45e-08	Up	7.27954	8.11752	9.12669	11.2392	8.02037	10.7124
CECR6	0.0403559	-4.63108	1.49e-08	Down	1.73317	1.52363	1.15176	0.0488982	0.0126286	0.0225685
CELSR2	4.39612	2.13623	3.57e-15	Up	0.777461	0.746349	0.833563	1.36048	1.807	1.61279
CENPA	0.0380944	-4.71428	2.14e-14	Down	2.35671	2.22188	2.44072	0	0	0.12467
CENPB	2.03421	1.02447	4.32e-06	Up	20.5196	21.9291	21.7188	21.3646	22.6435	16.2746
CENPC	0.413158	-1.27523	4.59e-11	Down	27.7565	30.4689	26.5838	5.31542	5.59585	5.27604
CENPE	0.00903422	-6.79038	1.39e-147	Down	13.835	13.7614	14.9292	0.083613	0.0332217	0.0633284
CENPF	0.0111372	-6.48848	1.71e-170	Down	33.7545	32.0921	36.7692	0.217135	0.0900924	0.228363
CENPH	0.139864	-2.83791	1.25e-13	Down	6.86713	6.24902	6.71714	0.684388	0.180513	0.443566
CENPI	0.419762	-1.25236	6e-09	Down	9.54798	8.48602	9.1305	1.9173	1.74147	1.63483
CENPJ	0.255758	-1.96715	2.78e-17	Down	9.06546	7.51054	8.21946	0.840219	0.876846	1.2267
CENPK	0.0247917	-5.334	2.54e-42	Down	9.60822	9.18435	7.50795	0.0232423	0.216094	0.0536363
CENPL	0.182741	-2.45212	2.19e-14	Down	6.38739	5.07918	5.9205	0.576668	0.549186	0.349329
CENPM	0.18295	-2.45048	3.93e-15	Down	8.6797	9.48034	10.1296	1.11341	0.554809	0.749669
CENPN	0.044347	-4.49502	5.58e-35	Down	8.34878	7.67196	7.6113	0.156554	0.183293	0.144512
CENPO	0.129381	-2.95031	1.97e-19	Down	7.78001	7.70013	6.20466	0.589396	0.335932	0.384594
CENPP	0.322774	-1.6314	6.37e-07	Down	8.87526	8.66288	8.16817	1.67736	1.05018	1.1417
CENPQ	0.470651	-1.08727	0.00107167	Down	4.64481	3.75503	4.33394	0.77546	1.02843	0.967314
CENPT	0.0769214	-3.70047	2.49e-37	Down	12.7807	11.8953	12.3699	0.330502	0.421761	0.565295
CENPW	0.00591953	-7.4003	2.34e-20	Down	6.48625	6.49295	7.39419	0.0297685	0	0.0274787
CEP112	0.318106	-1.65242	8.21e-14	Down	8.44848	7.80284	7.10816	1.05195	1.29585	1.08449
CEP120	0.483268	-1.0491	9.06e-09	Down	53.5952	52.76	49.3995	11.922	12.5771	10.3133
CEP126	0.397847	-1.32971	0.000111667	Down	1.28213	1.77284	2.2776	0.392603	0.295834	0.294187
CEP128	0.48846	-1.03369	9.06e-05	Down	6.01236	5.293	4.28734	1.04957	0.99117	1.4973
CEP131	0.44977	-1.15274	8.47e-08	Down	11.8159	13.9988	11.9039	2.86338	2.45314	2.53698
CEP135	0.257407	-1.95787	3.97e-16	Down	6.29541	5.58813	5.3584	0.594623	0.617889	0.845929
CEP152	0.298861	-1.74245	8.75e-12	Down	4.68426	3.56408	3.88609	0.568223	0.496157	0.624423
CEP162	0.29511	-1.76067	1.17e-16	Down	12.7938	14.0646	11.3798	1.73567	1.44871	2.04867
CEP164	0.478398	-1.06372	1.09e-06	Down	5.01121	6.80733	6.4288	1.45835	1.2889	1.2854
CEP170	0.434583	-1.2023	9.74e-11	Down	39.2723	41.4247	39.8849	7.23371	6.27715	10.8002
CEP192	0.295987	-1.7564	2.52e-19	Down	14.1712	15.0514	14.8703	1.98415	1.9326	2.12371
CEP250	0.42664	-1.22891	2.48e-09	Down	7.39459	8.39301	7.04172	1.62867	1.28272	1.60639
CEP295	0.365398	-1.45246	7.5e-15	Down	28.6562	30.4089	27.0028	4.79452	4.33749	5.44158
CEP41	0.251669	-1.9904	7.95e-11	Down	10.5604	10.3629	8.45051	1.34446	0.847958	1.25411
CEP55	0.0287934	-5.11812	2.62e-48	Down	7.62206	6.28259	7.88365	0.142861	0.0221373	0.131872
CEP57	0.39192	-1.35137	5.72e-10	Down	12.6469	13.1113	13.0074	2.24053	2.30836	2.4796
CEP72	0.0403442	-4.6315	3.58e-33	Down	6.72735	5.5391	5.71188	0.222715	0.0552182	0.0657869
CEP78	0.155263	-2.68721	9.45e-21	Down	7.23581	7.30492	6.45702	0.379444	0.471834	0.655112
CEP85	9.73187	3.28272	2.48e-63	Up	10.7454	10.9872	9.89332	46.1517	46.5737	49.7193
CERCAM	0.489897	-1.02945	2.16e-07	Down	27.1517	27.6816	28.5106	7.69719	6.38952	4.85554
CERKL	0.053708	-4.21872	5.21e-07	Down	1.18238	1.40265	1.05496	0.0699062	0.0120361	0.0107548
CERS4	0.276576	-1.85425	3.01e-07	Down	3.68488	5.30861	4.85839	0.656203	0.344691	0.780261
CES2	4.92413	2.29987	8.58e-11	Up	1.07956	0.860106	0.393386	1.77718	1.42076	2.15983
CFAP100	3.96854	1.98861	0.00315189	Up	0.261752	0.146788	0.165833	0.350781	0.387082	0.323799
CFAP157	0.344137	-1.53894	0.00044305	Down	2.43253	2.48129	2.37428	0.321554	0.561273	0.266115
CFAP45	0.0262471	-5.2517	0.00760467	Down	0.174271	0.275649	0.321487	0.00973108	0	0
CFAP46	0.334356	-1.58054	0.00152296	Down	0.339582	0.424382	0.407981	0.0698396	0.0535291	0.0582288
CFAP54	0.0867971	-3.52621	3.78e-09	Down	4.26844	2.66226	2.57567	0.142093	0.0859764	0.15927
CFAP69	0.219579	-2.18719	2.2e-06	Down	1.15642	1.48786	1.06904	0.114411	0.145055	0.115212
CFD	11.3616	3.50609	1.46e-12	Up	0.515604	1.69976	0.711979	6.12786	3.26851	5.8915
CFI	6.262	2.64662	0.000626397	Up	0.123777	0.127258	0.0169139	0.193523	0.285599	0.293476
CFL1	0.345255	-1.53427	1.06e-16	Down	154.451	165.014	170.851	31.5239	20.7771	26.4864
CFL2	4.46623	2.15906	1.29e-10	Up	76.0858	55.7663	64.826	125.973	110.286	173.103
CGN	0.279462	-1.83927	3.44e-05	Down	0.873996	0.907212	0.949467	0.0841848	0.0869672	0.182448
CH25H	2.80917	1.49014	0.0205716	Up	0.346867	0.300563	0.321487	0.626532	0.198348	0.457075
CHAC2	2.44733	1.29121	0.000316176	Up	1.55065	1.85485	1.45677	1.98066	2.19148	1.30879
CHAD	17.2177	4.10582	0.00411335	Up	1.30488	1.2227	1.84178	21.8256	9.89004	3.59619
CHAF1A	0.223662	-2.16061	4.22e-20	Down	10.0056	9.83229	10.4285	1.02805	1.17051	0.928563
CHAF1B	0.112266	-3.155	1.03e-30	Down	10.4836	9.7622	10.7252	0.419617	0.561926	0.624048
CHCHD10	39.4265	5.30109	3.55e-92	Up	12.3648	12.8964	11.2419	208.894	201.264	256.394
CHCHD2	3.34407	1.74161	1.6e-20	Up	73.0161	74.7653	69.2158	122.334	103.659	110.663
CHCHD3	2.22861	1.15614	3.26e-10	Up	71.7677	67.443	65.2082	67.0185	73.4656	70.3068
CHCHD5	2.13646	1.09522	9.78e-07	Up	20.223	18.447	18.8343	23.6282	14.814	18.8962
CHCHD6	0.0941034	-3.40961	1.63e-14	Down	16.1125	10.8632	17.0635	0.652284	0.790023	0.477537
CHD5	0.152408	-2.71399	2.21e-10	Down	0.710678	1.04127	0.92683	0.0250631	0.0834282	0.0771177
CHD7	0.495724	-1.01239	2.9e-06	Down	20.2415	16.5271	15.6759	3.6188	4.38368	4.03269
CHEK2	0.169944	-2.55687	8.75e-23	Down	5.42358	5.80801	4.72987	0.504532	0.317427	0.441212
CHERP	2.07286	1.05163	9.56e-07	Up	5.65603	7.01207	7.01401	6.05603	6.92505	5.81175
CHGA	0.00394256	-7.98665	5.44e-66	Down	8.9496	9.72364	7.92558	0	0.0381818	0.00852933
CHI3L1	3.93276	1.97554	4.06e-07	Up	0.965042	1.17753	0.805355	1.6166	1.92053	1.80136
CHIC1	0.494278	-1.01661	0.0467958	Down	2.73853	2.14173	2.18292	0.866522	0.56167	0.203888
CHID1	0.482625	-1.05102	2.32e-07	Down	33.1568	34.241	33.9984	8.52929	7.5995	6.54876
CHL1	2.14489	1.10091	0.0282801	Up	0.278052	0.269617	0.252751	0.174162	0.234312	0.385089
CHMP4B	3.65546	1.87005	6.5e-20	Up	23.1191	22.6821	21.0299	39.2935	34.7099	39.3436
CHMP4C	10.6803	3.41688	1.65e-14	Up	0.56688	0.374961	0.577451	1.95678	2.40196	3.17691
CHMP6	2.03435	1.02457	2.75e-06	Up	10.685	13.4982	11.4305	12.1135	11.795	9.52682
CHN2	0.308657	-1.69592	0.000583308	Down	1.40053	1.81247	2.23131	0.319924	0.363547	0.0885946
CHODL	0.0860838	-3.53811	4.72e-13	Down	39.9214	63.2468	74.66	3.35334	2.15067	1.59284
CHORDC1	0.490751	-1.02694	7.75e-06	Down	24.9756	38.7876	36.657	8.10587	6.32869	8.34327
CHPF	0.312336	-1.67883	1.55e-09	Down	18.6032	26.7902	28.3026	4.76371	2.48997	3.45672
CHRD	0.405811	-1.30112	5.41e-06	Down	12.7529	16.2358	15.9256	4.4871	2.62964	1.36502
CHRDL1	2.22191	1.1518	0.0372022	Up	7.91815	7.08838	7.71287	4.95723	6.50087	11.915
CHRDL2	40.1092	5.32586	0.000655881	Up	0.014601	0.0415705	0.167596	0.234806	2.00118	1.82427
CHRM1	0.0413145	-4.59721	0.0363105	Down	0.194645	0.0994669	0.27007	0	0.0103642	0
CHRM2	0.030956	-5.01363	1.19e-56	Down	10.4247	9.41076	11.3708	0.216836	0.168002	0.0643361
CHRNA10	7.75066	2.95432	1.88e-22	Up	7.38801	8.13202	7.0669	32.3248	27.2866	21.5024
CHRNA2	30.377	4.92491	0.00354439	Up	0	0.0230836	0.00664746	0.108655	0.0448983	0.255757
CHRNA5	0.311922	-1.68074	0.000637723	Down	2.06343	2.34991	1.42109	0.298647	0.422784	0.112312
CHRNB2	0	#NAME?	2.05e-09	Down	0.926011	0.725978	0.682202	0	0	0
CHRND	0.169133	-2.56377	1.21e-34	Down	40.3481	45.9392	39.0329	1.82532	4.48213	3.36984
CHRNE	7.80994	2.96531	0.000778389	Up	1.0033	1.58694	1.28873	4.29135	6.95651	2.55465
CHRNG	0.00218571	-8.83769	5.32e-73	Down	350.376	335.551	240.887	0.157461	0.227731	0.552327
CHST10	0.359842	-1.47456	2.01e-12	Down	23.97	22.8192	20.2129	4.07795	3.17803	3.9558
CHST14	0.187342	-2.41626	1.36e-25	Down	21.4035	21.7851	20.1949	1.58733	1.74528	2.1593
CHST15	0.461699	-1.11498	1.21e-06	Down	7.35261	10.3067	9.25571	2.1525	2.33068	1.23042
CHST2	0.131019	-2.93215	1.29e-36	Down	14.6148	15.3997	13.5481	0.803149	0.926968	0.904984
CHST9	0.0303843	-5.04053	5.39e-24	Down	5.08608	5.17163	4.62464	0.0768721	0.0397064	0.0946122
CHSY1	0.20675	-2.27404	5.52e-29	Down	22.9893	28.9576	24.9609	2.21957	2.58811	2.51513
CHSY3	0.307986	-1.69906	0.000414022	Down	1.87983	4.13569	3.60475	0.661035	0.446293	0.25945
CHTF18	0.050537	-4.30652	1.72e-58	Down	10.4483	12.461	12.2913	0.221085	0.333804	0.261641
CIART	11.8786	3.5703	9.46e-05	Up	0.454398	0.952319	1.49022	8.71562	3.19781	4.14558
CIB1	0.439951	-1.18459	1.06e-05	Down	14.6989	12.8767	15.0312	3.64384	2.9257	2.14802
CIB4	0.367111	-1.44571	0.0300386	Down	2.40262	2.21408	1.65584	0.419977	0.409754	0.236911
CIDEA	4.18714	2.06596	1.83e-05	Up	0.208924	0.468651	0.264727	0.509063	0.545609	0.75185
CIDEB	2.30717	1.20612	0.0337056	Up	0.544744	0.785044	0.827091	0.757065	0.810019	0.723791
CIDEC	24.9087	4.63858	0.000118129	Up	0.368941	0.155616	0.30249	1.53822	2.65316	5.41337
CIITA	37.9986	5.24787	1.58e-79	Up	0.203472	0.286727	0.232543	4.35047	3.99062	4.33237
CILP	5.9724	2.57831	0.0445097	Up	30.9554	42.9021	35.7541	62.324	181.673	51.9657
CILP2	6.68316	2.74053	0.00832044	Up	0.227939	2.21565	3.08642	8.86317	6.21564	1.87126
CINP	2.06452	1.04581	0.00312951	Up	19.1956	18.8117	19.5319	23.4228	19.4695	12.2353
CIPC	6.61454	2.72564	6.82e-21	Up	4.6973	4.89265	5.33683	13.4834	17.4645	14.5523
CISD1	3.02352	1.59623	2.07e-15	Up	22.3266	19.1388	16.9632	28.5037	25.7945	27.7878
CIT	0.175481	-2.51061	1.32e-32	Down	7.19536	8.19493	8.72689	0.948692	0.600408	0.420345
CITED1	0.0878694	-3.5085	1.92e-28	Down	49.1523	37.5115	40.8175	1.62884	1.48076	2.10497
CKAP2	0.0170727	-5.87216	1.08e-128	Down	41.2305	41.0368	43.5729	0.329513	0.232908	0.437574
CKAP2L	0.067382	-3.89149	7.68e-53	Down	12.5661	11.8291	13.3526	0.363375	0.53375	0.272532
CKAP4	0.228244	-2.13135	2.25e-16	Down	43.0067	60.1951	63.6081	7.39033	5.43932	4.80209
CKB	0.0251136	-5.31539	4.85e-119	Down	99.7842	122.094	107.165	0.895259	0.924849	2.00075
CKM	47.2413	5.56198	2.46e-52	Up	347.243	221.404	278.601	6282.34	7080.38	5230.22
CKMT2	77.5368	6.27681	3.91e-84	Up	7.57045	6.08864	7.45431	284.193	198.968	280.882
CKS1B	0.21498	-2.21773	3.39e-17	Down	27.9806	26.0529	26.4891	3.38674	2.05804	2.63584
CKS2	0.0431579	-4.53423	9.23e-48	Down	36.0308	33.5361	36.4733	0.522952	0.96042	0.616818
CLASP2	2.6487	1.40528	1.44e-14	Up	19.6726	19.3951	18.5101	21.3641	24.0721	25.0727
CLCA4	0.233132	-2.10078	0.0103431	Down	0.374002	0.516276	0.362392	0.0512601	0.0117676	0.0736046
CLCF1	3.15194	1.65624	0.0461445	Up	1.42732	2.01681	1.4303	1.33895	1.67961	4.06102
CLCN1	188.449	7.55803	7.78e-68	Up	0.454151	0.431004	0.365458	37.4189	41.6072	29.911
CLCN4	3.12457	1.64366	5.88e-15	Up	4.97045	6.20034	6.21084	8.40641	8.38867	8.27747
CLCN5	0.0654564	-3.93332	2.46e-80	Down	63.7691	59.8228	57.8589	2.08373	1.867	1.55956
CLDN1	2.76201	1.46572	1.89e-06	Up	1.30075	0.987565	0.826515	1.50893	1.18177	1.32247
CLDN14	0.0755918	-3.72563	7.78e-06	Down	2.10823	2.70476	2.59277	0.0261602	0.108099	0.12074
CLDN19	4.55122	2.18625	0.0108356	Up	0.194528	0.0307689	0.345565	0.282417	0.617166	0.300801
CLDN7	0.189353	-2.40085	0.000370457	Down	2.07103	1.1082	1.5535	0.118104	0.213514	0.0817649
CLEC12A	8.65813	3.11405	0.00013386	Up	0.328611	0.554422	0.239488	1.76152	0.657129	2.10029
CLEC1A	3.26104	1.70533	0.00168293	Up	1.573	2.80839	1.96677	4.22264	3.51834	1.78777
CLEC4D	39.5094	5.30413	0.0125227	Up	0.0324798	0	0	0.326453	0.15738	0.140626
CLEC5A	9.19125	3.20026	0.0463887	Up	0.0925507	0.0292779	0.0252937	0.144701	0.149484	0.343468
CLGN	0.161776	-2.62793	4.71e-15	Down	3.82332	4.38909	4.92848	0.399157	0.254907	0.334959
CLIC1	0.190475	-2.39233	6.29e-33	Down	103.741	93.1917	105.871	10.9221	6.08882	9.95305
CLIC2	6.81461	2.76863	1.05e-14	Up	0.595406	0.488441	0.37233	1.85956	1.45299	1.3108
CLIC5	21.862	4.45036	1.4e-92	Up	6.75681	8.00207	7.96059	71.679	81.614	75.7005
CLIP1	16.4794	4.04259	7.08e-92	Up	9.63519	10.3378	9.91705	71.9931	76.7144	78.9312
CLIP2	0.267129	-1.90439	1.44e-19	Down	10.4486	12.91	12.8363	1.91522	1.36677	1.20397
CLIP4	12.9183	3.69135	7.95e-38	Up	1.80252	1.85744	1.83879	10.368	9.4588	13.1065
CLMP	0.395858	-1.33694	2.54e-05	Down	9.68307	16.0817	15.8391	2.9897	1.74139	2.90653
CLNK	8.3617	3.0638	0.0230625	Up	0.0321326	0.182969	0.0263451	0.172247	0.222425	0.516744
CLPP	3.32717	1.7343	5.27e-16	Up	13.0906	14.8417	15.4438	25.2433	21.668	19.9331
CLPTM1	2.31522	1.21115	9.8e-05	Up	22.2147	22.2463	23.6203	23.7011	29.6077	19.3495
CLPX	2.44589	1.29036	3.64e-12	Up	22.7348	22.0096	20.7398	23.3474	24.9899	25.7804
CLSPN	0.0393184	-4.66865	2.35e-59	Down	8.4646	7.77032	7.74867	0.149378	0.0982002	0.192207
CLSTN3	0.0944332	-3.40456	0.0102389	Down	0.298919	1.68231	2.4565	0.00465802	0.0481197	0.137591
CLTB	3.97126	1.9896	6.4e-24	Up	24.5444	22.3194	27.1956	49.5585	45.2107	41.708
CLUAP1	0.332655	-1.5879	4.25e-10	Down	12.2488	12.2243	10.3511	2.21823	1.56242	1.61016
CLUH	7.15165	2.83828	8.05e-22	Up	7.40742	7.82294	7.79457	23.445	29.3438	23.1029
CLYBL	4.43747	2.14974	1.35e-20	Up	4.28666	5.42424	4.45689	9.99073	9.08457	9.98116
CMBL	8.396	3.0697	2.69e-38	Up	15.7947	13.483	11.5945	47.0608	57.3855	54.324
CMC2	3.06845	1.61751	6.46e-14	Up	29.4103	31.9863	29.867	50.6127	43.6565	35.4681
CMPK1	0.477059	-1.06776	1.01e-06	Down	20.7118	24.798	19.09	5.19285	5.02029	4.01926
CMTM3	0.284113	-1.81546	2.04e-16	Down	14.7497	16.8214	17.2091	2.59541	1.29713	2.575
CMTM4	0.394711	-1.34113	0.00130307	Down	5.70269	7.77218	7.45279	1.14922	1.27625	1.37907
CMTM8	0.465528	-1.10306	0.00607889	Down	3.99723	7.21079	5.41699	0.951828	1.16622	1.4303
CMTR2	0.3066	-1.70557	1.61e-13	Down	7.75154	8.97772	7.9136	1.09222	1.27614	1.11387
CMYA5	30.9452	4.95164	4.08e-42	Up	77.6162	53.6375	56.867	976.049	1005.26	724.254
CNBP	3.55538	1.83	1.11e-23	Up	105.162	105.982	106.801	168.355	171.764	183.079
CNGA3	5.99608	2.58402	0.026892	Up	0.114805	0.108953	0.0313756	0.0854739	0.194257	0.426056
CNIH1	0.301559	-1.72949	9.88e-18	Down	45.4886	50.5659	46.6861	6.41001	6.54304	6.94338
CNIH2	0.205478	-2.28295	0.000218716	Down	1.36157	2.2092	1.99859	0.220727	0.197619	0.108666
CNKSR1	44.8815	5.48805	7.17e-29	Up	0.392111	0.502873	0.486575	12.1428	6.74156	9.97649
CNN2	0.410104	-1.28594	2.8e-10	Down	26.5117	33.8472	34.5671	6.02912	6.21763	5.70954
CNN3	0.112335	-3.15412	5.02e-60	Down	219.365	248.324	236.48	14.0607	11.371	11.2408
CNOT4	2.66115	1.41205	2.03e-12	Up	8.82468	9.41258	9.84833	10.6051	12.931	10.9261
CNOT6L	0.434993	-1.20094	1.04e-10	Down	22.8809	21.0702	18.4678	4.07159	4.43601	4.05901
CNP	0.19858	-2.33221	1.03e-17	Down	80.2484	64.8823	61.4422	6.17889	5.82159	7.06865
CNPPD1	2.08183	1.05785	5.09e-06	Up	9.24102	10.2926	8.53419	9.97611	9.91492	7.10503
CNPY4	0.423604	-1.23921	2.07e-08	Down	16.9668	23.8241	24.7105	4.33971	4.26846	4.18646
CNR1	0.0608342	-4.03897	0.00265599	Down	0.173434	0.923556	0.466087	0.0032281	0.0100044	0.029798
CNST	3.92398	1.97232	1.12e-23	Up	6.28347	5.91199	5.82005	10.3486	11.21	11.1586
CNTF	4.9693	2.31304	0.00685963	Up	0.270556	1.28383	0.258797	1.90355	1.62311	0.557818
CNTLN	0.236555	-2.07975	1.13e-24	Down	18.4554	18.9983	18.1632	1.95969	1.95077	2.17975
CNTN3	0.0728111	-3.7797	3.66e-49	Down	11.3581	12.2636	10.9367	0.386981	0.333143	0.446519
CNTN4	0.0557111	-4.16589	7.09e-08	Down	0.390639	0.771116	0.909595	0.00523506	0	0.0483238
CNTN5	0.00767743	-7.02516	4.2e-29	Down	3.16214	4.29476	2.46694	0	0.033503	0
CNTNAP1	0.282216	-1.82513	2.79e-07	Down	2.47915	4.36543	4.22199	0.564405	0.454869	0.421227
CNTNAP4	0.00549572	-7.50748	3.19e-09	Down	4.63776	1.68797	2.75229	0.00813507	0.00420197	0.011264
CNTNAP5	0	#NAME?	2.39e-07	Down	0.304964	0.207628	0.570735	0	0	0
CNTRL	0.385562	-1.37496	1.11e-12	Down	14.3934	14.8885	14.2936	2.98203	2.38409	2.43367
COBLL1	2.7547	1.4619	4.45e-09	Up	1.38149	2.01788	1.55684	2.3885	2.06604	1.84611
COL11A1	0.150205	-2.73499	0.0278259	Down	18.2579	123.532	182.814	12.6547	8.14825	1.62723
COL12A1	0.256024	-1.96565	0.00015795	Down	203.44	381.567	446.357	60.8637	45.291	15.7189
COL13A1	0.43932	-1.18666	0.00402423	Down	1.41013	2.84631	2.45035	0.648724	0.444348	0.266867
COL16A1	0.172338	-2.53669	6.43e-05	Down	45.9202	92.9794	117.37	8.73876	6.9145	4.7069
COL19A1	0.0187296	-5.73854	1.63e-116	Down	19.9904	17.534	17.722	0.210721	0.206801	0.0615956
COL20A1	0.0886099	-3.49639	5.73e-43	Down	8.24584	9.23983	8.48749	0.34616	0.453878	0.258085
COL21A1	0.01494	-6.06467	5.85e-74	Down	318.649	264.944	252.873	1.66262	1.51939	2.63098
COL22A1	0.395899	-1.33679	2.29e-11	Down	14.81	13.5916	16.4236	3.67801	2.52366	2.06799
COL23A1	0.197147	-2.34265	6.22e-15	Down	8.20559	7.89553	10.8016	0.473462	0.915109	1.05031
COL24A1	0.0126641	-6.30311	1.87e-129	Down	16.6329	22.859	20.0024	0.095401	0.200007	0.0466215
COL25A1	0.013574	-6.20301	2.21e-71	Down	14.5648	11.9869	12.1804	0.12492	0.0161311	0.108104
COL26A1	0.0142856	-6.1293	1.04e-12	Down	0.568993	1.16099	1.0963	0	0.00656438	0.0117312
COL2A1	0.151884	-2.71895	0.0365061	Down	7.41296	97.8681	129.024	8.12807	7.00873	1.09673
COL3A1	0.146363	-2.77238	2.61e-22	Down	2091.59	2402.01	2890.77	103.78	111.319	285.202
COL4A1	0.302558	-1.72471	3.79e-22	Down	307.643	330.116	278.907	39.6283	51.0558	37.0224
COL4A2	0.315664	-1.66354	8.89e-21	Down	244.076	275.879	219.45	32.6019	44.508	30.1729
COL4A3	10.8974	3.44592	4.61e-13	Up	0.102853	0.0616487	0.115396	0.467915	0.438415	0.51563
COL4A4	4.48025	2.16358	1.21e-13	Up	0.443051	0.691439	0.698251	1.25676	1.31533	1.20576
COL5A1	0.135214	-2.88668	9.45e-22	Down	278.683	438.097	386.128	20.7961	20.045	27.885
COL5A2	0.0743715	-3.74911	2.86e-25	Down	304.315	433.282	481.681	14.0956	13.3382	14.4092
COL5A3	0.353565	-1.49995	8.9e-16	Down	42.7002	46.6082	36.5056	6.58679	6.02968	7.98743
COL6A6	0.246802	-2.01858	1.42e-12	Down	27.1295	22.1583	25.4402	2.41242	1.52085	4.68439
COL7A1	0.414259	-1.2714	1.71e-08	Down	2.93231	3.48984	3.73035	0.821334	0.564968	0.567241
COL8A1	12.2583	3.61569	0.000565451	Up	0.279458	1.10506	0.653427	3.10704	1.98459	6.36348
COL9A1	0.0399711	-4.6449	1.49e-21	Down	2.04552	1.54435	1.97636	0.035667	0.0526368	0.0141101
COL9A2	0.036322	-4.78301	0.000623694	Down	0.869134	4.30856	6.04446	0.0890692	0.0424675	0.0569202
COL9A3	0.0302797	-5.04551	1.57e-05	Down	1.84562	4.64836	7.15031	0.0815397	0.0350978	0.0752678
COLEC11	0.096413	-3.37463	2.52e-08	Down	2.01172	3.01964	2.01966	0	0.142095	0.16506
COLGALT1	0.204691	-2.28848	5.23e-19	Down	28.2365	40.8305	40.1792	4.30535	2.39812	3.68955
COLQ	0.10056	-3.31387	1.14e-12	Down	21.2274	23.8388	13.4347	0.885863	0.670245	1.17476
COMMD1	0.372995	-1.42277	1.51e-09	Down	54.3247	59.1019	55.1283	10.0121	7.35091	11.8495
COMMD2	0.459547	-1.12171	5.48e-06	Down	10.9871	11.4172	12.8295	2.70582	2.6322	2.15426
COMP	463.014	8.85491	5.29e-10	Up	0.0218015	0.310355	0.259184	55.9063	54.5547	13.6533
COMT	2.70931	1.43793	1.42e-09	Up	8.38776	11.188	8.68014	10.8294	13.3292	11.0246
COPS4	3.49565	1.80556	2.3e-19	Up	36.3818	34.7026	34.9333	64.8159	59.0632	47.9663
COPS5	2.89603	1.53408	7.53e-16	Up	25.079	26.1689	22.5734	37.7234	30.4988	30.9979
COPS7A	3.81121	1.93025	2.07e-21	Up	10.5399	11.0433	11.3722	21.077	18.5005	18.642
COPS7B	2.09599	1.06763	5.17e-07	Up	7.94426	7.89003	7.88508	7.97098	8.26996	6.75476
COQ10A	12.9552	3.69546	1.36e-25	Up	8.96723	10.1903	9.71869	74.0633	49.1915	50.6916
COQ10B	0.391431	-1.35317	1.58e-07	Down	8.76586	9.47016	9.22108	1.76395	1.54558	1.6709
COQ4	2.39374	1.25926	4.64e-10	Up	22.5947	19.4745	22.4386	25.5719	22.341	23.8533
COQ6	2.08778	1.06197	0.000321432	Up	6.38148	6.6428	5.56148	5.71514	4.55637	7.75084
COQ9	5.53882	2.46958	1.06e-37	Up	25.813	25.3465	25.565	69.2743	60.6344	67.2763
CORO1A	3.26308	1.70624	0.00299432	Up	2.3478	2.99738	3.50613	5.86196	2.15722	5.48886
CORO6	9.95984	3.31612	2.5e-66	Up	32.3736	24.4741	31.4268	139.85	125.662	143.65
CPA1	0.0390472	-4.67864	1.74e-06	Down	0.978368	1.5356	2.59157	0.0126071	0.0651189	0.0116374
CPA3	Inf	Inf	1.02e-08	Up	0	0	0	2.97342	0.66477	1.64887
CPAMD8	0.0252772	-5.30602	1.62e-25	Down	5.86311	9.97402	10.0194	0.0367958	0.0847959	0.177666
CPB2	0.00998292	-6.64632	2.7e-13	Down	1.98608	1.99154	1.56691	0.0125547	0.0129697	0
CPE	0.131469	-2.9272	1.71e-23	Down	32.4214	38.1359	46.7695	1.95891	1.91053	3.26829
CPEB1	2.84783	1.50986	0.00076502	Up	0.472883	0.384669	0.387711	0.424368	0.57868	0.637208
CPEB3	6.57918	2.71791	1.5e-15	Up	4.55403	5.03339	2.9907	11.7036	15.1421	11.2394
CPEB4	6.94465	2.7959	1.49e-07	Up	9.17383	7.72001	9.96013	34.6132	33.7355	18.1088
CPED1	3.63455	1.86178	9.3e-11	Up	2.02917	4.31098	4.74007	6.37855	4.8644	7.32797
CPNE4	0.0839035	-3.57513	5.51e-05	Down	1.58109	0.879604	0.704032	0.036532	0.0849137	0
CPNE8	2.43351	1.28304	0.000139366	Up	1.00567	1.57016	1.44515	1.3767	1.17519	1.96641
CPQ	0.174951	-2.51498	5.06e-05	Down	4.40026	3.45648	7.17887	0.249025	0.370448	0.597662
CPSF6	0.311302	-1.68361	4.89e-20	Down	52.1525	56.8765	53.9282	7.50762	7.64974	8.29872
CPT1A	2.04401	1.0314	0.00586094	Up	2.65868	3.32521	3.02444	3.0959	1.75924	3.71243
CPT1B	3.69486	1.88552	3.49e-06	Up	8.61106	9.86974	10.1848	12.3711	15.051	21.4547
CPT1C	0.168751	-2.56703	1.81e-15	Down	4.04425	4.97295	4.24044	0.397366	0.228803	0.414906
CPXM1	0.202688	-2.30267	1.66e-10	Down	26.0015	38.4236	44.1514	3.34935	2.65976	4.17137
CPXM2	102.928	6.6855	7.05e-06	Up	0.0893581	1.14956	0.19537	35.6459	25.4222	5.58842
CPZ	39.5597	5.30596	0.000667132	Up	0.456927	1.43232	1.68015	34.2911	27.3351	3.17734
CR2	18.8076	4.23325	2.33e-07	Up	0.192213	0.201287	0.0978164	2.11846	0.738667	1.47995
CRABP1	0.184666	-2.43701	0.0259482	Down	6.00595	34.5005	45.4068	4.04372	2.33852	0.928704
CRABP2	0.371329	-1.42923	0.000126939	Down	16.4482	28.386	26.2841	5.22986	1.92177	5.15158
CRACR2B	5.07207	2.34257	0.00554245	Up	3.64245	3.09565	3.31327	5.35492	12.2304	5.73884
CRADD	2.18305	1.12635	4.74e-06	Up	8.02392	8.40025	7.33937	8.72007	6.56094	8.82479
CRAT	19.5606	4.28988	4.94e-100	Up	8.90081	10.0013	10.3041	88.9367	88.9422	86.1871
CRB2	0.0200252	-5.64204	1.16e-08	Down	0.654308	0.58215	0.435873	0.0109607	0	0.00505881
CRBN	2.79284	1.48173	9.32e-15	Up	23.2616	24.1247	20.9383	30.253	29.8401	28.2092
CREB3L1	3.79919	1.92569	0.000480328	Up	2.51877	5.20396	5.74079	11.3538	7.16593	5.1359
CRELD2	0.266511	-1.90773	1.27e-11	Down	8.18184	11.4563	12.5209	1.21973	1.2733	1.45775
CREM	0.145044	-2.78544	3.68e-37	Down	22.6523	25.0472	22.2052	1.35798	1.20518	2.13669
CRHR1	304.416	8.2499	6.89e-72	Up	0.0182193	0.0864535	0.0448133	8.59449	6.15445	6.04021
CRHR2	18.0217	4.17166	0.000585832	Up	0.0351372	0.0444618	0.00960285	0.188353	0.129719	0.427419
CRISPLD1	0.199637	-2.32455	1.13e-24	Down	23.1634	30.9472	24.8834	3.56855	2.63509	1.09802
CRKL	2.63888	1.39992	2.53e-08	Up	33.8067	40.0702	39.8307	44.7906	53.7328	39.6244
CRMP1	0.0286663	-5.1245	2.91e-29	Down	2.70037	4.23016	2.96619	0.0231977	0.0119822	0.0963601
CROCC	0.382635	-1.38596	5.09e-11	Down	7.5958	8.61452	7.04581	1.38729	1.43618	1.28602
CRTAP	0.346719	-1.52816	1.97e-14	Down	25.0392	35.6235	29.6949	5.3897	5.00032	4.05686
CRTC1	2.48778	1.31486	1.41e-05	Up	3.70223	5.40956	4.83075	4.94634	6.42243	4.53794
CRTC2	4.52016	2.17637	2.19e-12	Up	4.10882	4.68504	5.58703	9.42979	11.8169	8.67948
CRY2	3.54778	1.82692	6.05e-21	Up	7.84746	9.77153	7.24399	13.6072	11.9525	15.2414
CRYAB	9.76626	3.28781	0.000470835	Up	123.333	105.032	136.242	588.655	227.484	854.628
CRYM	0.266877	-1.90576	0.0114178	Down	1.34338	1.50439	1.58604	0.0900149	0.09299	0.365601
CS	5.55842	2.47468	1.26e-39	Up	48.697	46.8629	45.8533	128.088	112.756	123.945
CSAD	2.28867	1.19451	0.0125552	Up	3.54662	5.85419	3.85287	5.32158	5.80434	2.78126
CSDC2	0.0548391	-4.18865	1.57e-49	Down	17.8175	16.0186	18.0242	0.4855	0.524344	0.305561
CSDE1	4.11949	2.04247	3.22e-29	Up	234.632	225.326	237.119	448.567	445.042	436.578
CSF2RA	0.464696	-1.10564	8.16e-07	Down	16.7877	19.4294	19.2903	4.44256	3.23764	4.29565
CSF2RB	8.16264	3.02904	2.87e-07	Up	0.534363	0.720655	0.253647	2.15463	1.09021	2.48177
CSF3	9.83504	3.29793	0.00542046	Up	0	0.029412	0.114343	0.259579	0.300337	0.0862605
CSF3R	62.7964	5.97261	1.35e-06	Up	0.0276926	0.113885	0.0908192	3.38952	0.741204	2.64921
CSGALNACT1	0.394801	-1.3408	1.54e-09	Down	11.3429	11.603	10.997	2.26227	2.31157	1.62167
CSMD1	0.108981	-3.19785	7.84e-06	Down	0.208913	0.154493	0.251367	0.0163619	0.0131465	0.00167815
CSMD2	2.69824	1.43202	0.00221732	Up	0.780408	0.529328	0.420418	0.575667	0.572899	1.028
CSMD3	0.109505	-3.19093	0.000302854	Down	1.55417	0.826344	0.648089	0.0863752	0.0589254	0.0105305
CSNK1D	2.14895	1.10363	8.05e-09	Up	17.1877	19.3923	19.2617	18.1508	20.0483	17.1712
CSNK1G1	0.411259	-1.28188	4.94e-08	Down	15.7743	18.0447	15.8962	3.26148	2.43399	3.79598
CSNK1G3	0.283895	-1.81657	2.77e-21	Down	41.8889	40.3381	35.5088	5.2846	5.1128	5.09148
CSNK2A2	0.461705	-1.11496	1.76e-08	Down	53.7097	48.8855	45.196	11.5308	11.5413	8.53875
CSPG4	0.259953	-1.94368	1.35e-19	Down	32.1526	45.2212	34.6067	4.82243	4.94137	3.6373
CSPG5	0.0512656	-4.28586	2.68e-13	Down	1.98617	2.59735	2.28237	0.0209584	0.108255	0.0290194
CSPP1	0.416966	-1.262	3.85e-10	Down	16.3339	18.2638	16.7228	3.10101	3.18901	3.60078
CSRNP1	2.33444	1.22307	0.000141233	Up	1.03672	1.41052	1.09822	1.40163	1.00341	1.43001
CSRNP3	0.333383	-1.58475	6.72e-05	Down	6.40317	5.22093	5.46431	0.918536	0.218496	1.54516
CSRP2	0.280107	-1.83595	7.83e-15	Down	38.9662	37.64	35.0956	3.94989	2.92955	7.6848
CST6	12.9372	3.69345	0.000982568	Up	11.7838	25.0504	25.5834	107.921	197.201	60.9907
CST7	2.8141	1.49268	0.00913351	Up	1.16619	1.20162	0.491732	1.04934	1.49918	1.15411
CSTF2	0.4252	-1.23379	1.66e-06	Down	8.75105	8.40174	8.55345	1.47661	1.46369	2.12727
CSTF3	0.417986	-1.25847	1.78e-10	Down	31.6883	29.5168	27.4702	6.21474	5.5486	5.43947
CTAGE5	2.40819	1.26795	8.48e-11	Up	11.5407	12.0324	10.59	13.6793	12.2444	12.2016
CTDNEP1	7.16814	2.8416	6.57e-38	Up	24.1895	24.8857	27.9991	85.8642	93.5284	75.8524
CTDSP1	2.09619	1.06777	8.68e-07	Up	25.8146	28.8804	28.3015	27.5871	30.3775	22.2922
CTDSPL	0.370134	-1.43388	1.42e-06	Down	9.48583	12.284	9.21401	1.2994	1.40704	2.58677
CTHRC1	0.0383038	-4.70637	0.000227861	Down	8.8953	35.6666	49.2332	0.670365	0.331206	0.659158
CTNNA1	0.418397	-1.25706	4.38e-12	Down	118.166	122.465	112.785	23.1116	21.2143	24.1945
CTNNA2	0.0552228	-4.17859	0.000183914	Down	0.342919	0.225817	0.275417	0.00468934	0	0.0173146
CTNND2	0.0466705	-4.42135	2.26e-31	Down	2.79947	2.70756	2.31475	0.0119479	0.0946284	0.0588209
CTNS	2.93577	1.55374	8.84e-09	Up	1.15537	1.79359	1.6248	2.09694	1.65249	2.45623
CTPS1	0.190455	-2.39248	3.29e-23	Down	11.7026	11.6089	12.643	1.18106	0.753394	1.25703
CTPS2	0.428001	-1.22431	3.9e-08	Down	16.5649	15.5943	13.4326	3.27554	2.95664	2.82152
CTSD	2.74203	1.45524	3.61e-15	Up	55.2145	61.5612	52.7882	67.8128	78.5305	68.0726
CTSH	2.68663	1.4258	6.51e-08	Up	5.39496	5.10082	4.29073	7.12163	4.46176	6.94877
CTSK	0.455656	-1.13398	1.81e-09	Down	54.0577	63.1197	56.7951	15.123	10.1163	11.6023
CTSO	0.240729	-2.05452	6.32e-14	Down	7.22514	6.74689	5.56742	0.621344	0.661939	0.896173
CTSW	5.18028	2.37303	8.61e-07	Up	0.467943	0.847815	0.523174	1.33972	1.50179	1.52611
CTTNBP2NL	0.370302	-1.43323	5.51e-11	Down	10.5899	11.302	10.2126	1.99369	1.89876	1.60856
CTU2	0.440193	-1.18379	2.33e-07	Down	16.1859	17.4631	15.5797	3.35016	3.42802	3.23926
CUBN	0.200095	-2.32124	0.0181996	Down	0.29445	1.42012	0.773719	0.074392	0.0885454	0.0626985
CUEDC2	2.2249	1.15374	2.62e-09	Up	32.9303	31.5786	33.923	33.5671	30.0858	37.9827
CUL4A	3.52003	1.81559	2.8e-10	Up	36.1766	39.9276	38.7521	60.3124	73.3128	52.6285
CUL5	2.46904	1.30395	1.89e-12	Up	30.2622	29.7933	29.177	35.7109	34.6363	31.6962
CUL7	0.400331	-1.32073	2.59e-13	Down	51.9468	56.3228	60.5226	9.98124	11.1911	10.0203
CUTC	8.79116	3.13605	4.02e-19	Up	16.5799	13.7353	11.7532	74.2841	48.129	50.362
CUX1	2.69609	1.43087	3.29e-14	Up	14.8421	15.2876	14.8197	20.5428	18.6929	16.9117
CUX2	0.220931	-2.17833	1.57e-10	Down	4.41088	3.44259	3.82038	0.231371	0.239018	0.730285
CX3CL1	2.67032	1.41701	4.89e-05	Up	0.492667	1.20786	0.875185	1.00136	1.13108	1.01067
CXADR	0.221178	-2.17672	7.01e-21	Down	16.5582	15.6657	14.9911	1.52503	2.48706	0.77504
CXCL14	2.92181	1.54686	0.0461208	Up	3.32545	2.83424	2.3162	3.13688	1.93316	6.50011
CXCR1	33.3924	5.06145	3.44e-05	Up	0	0.0421851	0.0121482	0.39713	0.0923076	0.33909
CXCR2	27.8663	4.80045	0.00820407	Up	0.0221586	0.0420584	0.0363351	0.772079	0.0153384	0.534518
CXCR3	15.6448	3.96761	0.00118871	Up	0	0.0633601	0.0957915	0.14539	0.577674	0.392296
CXCR4	0.194497	-2.36218	3.31e-12	Down	15.978	13.7851	10.6529	1.15512	1.40323	1.07614
CXCR5	9.31588	3.21969	0.0153948	Up	0.0176029	0.0835286	0.0288648	0.0943605	0.231513	0.217756
CXCR6	4.48928	2.16649	1.6e-09	Up	0.746553	0.774105	1.25818	2.13991	1.91397	1.72733
CXXC5	2.14647	1.10196	5.92e-08	Up	18.4801	19.0242	19.3911	20.4714	18.892	17.2075
CYHR1	2.0738	1.05228	2.38e-07	Up	15.9395	17.3948	16.8773	16.2893	17.742	14.0357
CYR61	2.16869	1.11683	0.0062736	Up	38.9061	45.5096	36.2089	54.7957	40.7436	25.798
CYSTM1	14.2667	3.83458	3.58e-73	Up	14.4521	10.3983	11.8766	79.9253	84.1256	79.3695
CYTH3	2.272	1.18396	1.84e-09	Up	19.8049	19.7721	19.3789	18.4048	20.2076	23.3441
CYTH4	2.55158	1.35139	0.000836499	Up	1.08813	1.59276	1.04335	1.77953	1.1745	1.44873
CYYR1	2.36494	1.24181	1.91e-08	Up	8.67965	10.3547	8.76035	11.5877	10.6869	8.10525
D2HGDH	3.81719	1.93251	2.37e-19	Up	4.86699	4.98233	5.72534	8.48721	8.99092	10.022
DAAM1	0.471201	-1.08559	4.87e-09	Down	27.2627	25.991	24.7663	6.22693	6.12066	4.67805
DAB1	0.0482853	-4.37227	8.29e-08	Down	3.35368	2.3614	5.38639	0.191109	0.0340389	0.0304154
DACT1	0.261717	-1.93392	3.45e-10	Down	20.4226	34.2837	30.2582	2.93329	3.58359	3.68478
DACT3	0.220259	-2.18273	1.06e-05	Down	3.10984	4.54507	5.32892	0.625138	0.19374	0.519348
DAG1	3.16618	1.66274	2.47e-20	Up	80.1963	65.3957	66.1455	96.0494	107.352	107.341
DAP	0.33433	-1.58065	4.81e-16	Down	77.7748	64.9997	65.3954	11.9532	8.94313	11.5437
DAPK1	0.432368	-1.20967	5.38e-09	Down	9.27746	10.3614	11.5389	1.57232	1.94764	2.70118
DAPK2	8.55907	3.09745	1.9e-31	Up	1.90458	1.88784	1.91723	7.81313	8.36433	6.41371
DAPL1	0.185594	-2.42978	0.000313384	Down	3.16823	4.77262	3.87577	0.370667	0.0348108	0.622102
DAPP1	3.29019	1.71817	0.00212811	Up	0.132826	0.387865	0.351839	0.55455	0.297048	0.473977
DAZAP2	2.67384	1.41891	7.19e-13	Up	14.6619	16.3729	15.9434	19.2667	20.1352	18.6203
DBF4	0.0946264	-3.40161	1.86e-31	Down	8.91518	8.31365	8.7895	0.363619	0.229982	0.55485
DBH	0	#NAME?	0.00210269	Down	0.151605	0.121743	0.353774	0	0	0
DBN1	0.141995	-2.81609	2.14e-48	Down	127.571	135.89	129.782	9.43613	6.5365	9.99896
DBNDD2	43.9952	5.45927	1.04e-121	Up	1.86834	1.94039	2.60122	45.3993	45.9359	39.0945
DBP	17.1126	4.09699	3.83e-58	Up	1.48137	2.26502	1.90618	16.3368	14.9968	13.2476
DBX1	0.197171	-2.34248	0.000373401	Down	4.08625	3.9634	1.66775	0.313609	0.348895	0.222682
DBX2	0	#NAME?	0.0214072	Down	0.129556	0.532796	0.106221	0	0	0
DCAF11	2.51024	1.32782	2.21e-12	Up	20.5699	20.6375	17.6066	23.5841	24.063	20.6566
DCAF12L2	0	#NAME?	0.00260256	Down	0.227011	0.117513	0.194584	0	0	0
DCAF16	0.376756	-1.4083	5.79e-07	Down	13.1661	12.6781	11.289	2.43982	1.80271	2.26707
DCAF6	4.57006	2.19221	1.49e-32	Up	40.8528	38.2168	36.7215	83.1798	78.2896	83.9689
DCAF8	3.4317	1.77892	6.19e-22	Up	24.2047	24.4112	24.5201	39.432	37.263	39.5879
DCBLD1	2.33978	1.22637	3.81e-06	Up	2.93248	2.83824	2.69053	3.06439	3.10123	3.00142
DCBLD2	0.447046	-1.1615	4.19e-09	Down	19.3766	22.0824	21.608	4.34117	3.99954	4.70817
DCC	0.13116	-2.9306	2.41e-05	Down	0.374013	0.996152	0.776514	0.0444636	0.0292302	0.0559684
DCDC5	0.10566	-3.2425	0.000877349	Down	0.216879	0.45453	0.45195	0.0121102	0.025021	0.0167681
DCHS1	0.270469	-1.88647	2.05e-24	Down	24.9031	33.3669	31.1507	3.81739	3.76618	3.57215
DCHS2	0.0508758	-4.29688	1.79e-11	Down	2.64053	5.90659	4.6913	0.146225	0.0815714	0.0836862
DCK	0.413937	-1.27252	2.22e-06	Down	5.76942	4.76915	5.44584	1.0034	0.864867	1.21034
DCLK1	0.03403	-4.87705	1.56e-90	Down	33.7187	46.0683	43.2208	0.556912	0.429668	0.952231
DCLK2	0.239562	-2.06153	6.45e-12	Down	7.17823	5.56762	5.34349	0.803917	0.541928	0.679192
DCLK3	153.395	7.26111	3.44e-11	Up	0.00866612	0.0328977	0	0.70263	1.39772	0.750428
DCLRE1B	0.0729824	-3.77631	7.44e-15	Down	2.72792	3.29624	3.31211	0.139838	0.0412742	0.138302
DCP2	0.440256	-1.18358	1.6e-08	Down	27.3029	25.6353	23.7807	5.42895	5.33653	4.88541
DCPS	0.394382	-1.34233	6.08e-07	Down	10.6837	10.3987	10.7624	1.93018	1.67847	2.2215
DCSTAMP	Inf	Inf	0.011163	Up	0	0	0	0.28298	0.0471505	1.69368
DCTD	0.315553	-1.66405	7.83e-09	Down	7.51631	8.0853	7.25078	1.19964	1.08972	1.05009
DCTN3	2.7062	1.43627	2.42e-11	Up	16.5225	15.5124	17.5864	21.0154	17.2577	24.1437
DCUN1D1	2.80393	1.48745	0.00216785	Up	24.5432	25.8443	23.5792	29.085	43.1115	23.0386
DCUN1D2	13.1794	3.72021	1.18e-09	Up	7.81469	6.14586	9.75115	55.4301	59.094	30.2146
DCX	0.00854617	-6.87051	2.59e-112	Down	48.5313	45.8353	41.6548	0.235646	0.243434	0.0580053
DDA1	2.81753	1.49443	9.94e-12	Up	3.77983	5.25491	4.58059	5.83194	6.17388	5.66021
DDAH2	0.228191	-2.13169	1.57e-26	Down	73.4836	72.2437	77.9227	7.68592	6.541	9.47089
DDB1	0.431718	-1.21184	1.39e-11	Down	133.558	128.266	133.915	28.1437	26.2392	24.8228
DDC	4.98354	2.31717	0.000338068	Up	0.388591	0	0.388295	0.732321	0.319421	0.796168
DDHD1	0.181569	-2.46141	2.54e-24	Down	10.1687	9.49864	8.31847	0.561427	0.848885	0.932838
DDI1	0.0661707	-3.91766	3.65e-11	Down	3.51439	2.57503	2.02334	0.103891	0.0447187	0.103892
DDI2	3.42919	1.77787	0.000657399	Up	22.3415	23.0733	21.5079	29.6341	48.3079	27.3421
DDIAS	0.202321	-2.30528	2.96e-09	Down	2.57869	2.11105	1.70895	0.248418	0.148274	0.208927
DDIT4	2.7848	1.47758	9.52e-09	Up	19.4707	20.0812	22.2211	32.4017	19.735	28.0521
DDIT4L	20.8335	4.38083	2.88e-22	Up	17.3936	18.0262	13.4495	165.807	185.066	119.002
DDN	0.0227216	-5.45979	1.98e-05	Down	0.24078	0.228508	0.552755	0	0.00555568	0.00496427
DDO	60.5645	5.9204	4.96e-116	Up	0.667205	0.321188	0.388473	12.2523	14.083	12.5659
DDR1	0.302477	-1.7251	5.23e-19	Down	31.0986	33.432	28.0318	4.32967	4.82941	3.76206
DDRGK1	2.32514	1.21732	3.8e-07	Up	8.37136	9.45227	11.0396	12.6886	9.40773	9.06129
DDX1	2.19267	1.13269	4.86e-10	Up	45.186	52.1881	47.1349	55.6996	43.6553	47.5825
DDX10	0.419794	-1.25225	9.31e-08	Down	8.58843	7.29984	8.60099	1.99312	1.3572	1.44594
DDX11	0.394317	-1.34257	1.3e-08	Down	6.6158	7.06176	6.82941	1.32328	1.11803	1.30875
DDX5	0.421565	-1.24617	1.08e-11	Down	255.909	264.775	237.309	53.5548	34.8934	60.3549
DDX50	0.31543	-1.66461	2.38e-15	Down	21.1541	23.5613	22.1826	3.71257	2.76992	3.3154
DEAF1	3.29788	1.72154	1.99e-07	Up	3.22549	3.84922	3.94708	6.46773	6.23162	4.08686
DECR1	2.45086	1.29329	7.1e-11	Up	18.6602	18.5028	17.5713	18.953	20.181	22.9415
DEDD	2.8897	1.53092	1.19e-11	Up	12.9031	14.5144	13.6228	18.8133	20.5328	15.3672
DEGS1	0.436851	-1.19479	5.09e-09	Down	47.8811	49.8028	49.7769	10.349	8.32364	11.2372
DENND1B	3.84839	1.94425	5.79e-15	Up	11.4888	10.2058	10.981	19.9183	21.9236	16.344
DENND1C	6.20947	2.63447	9.48e-06	Up	0.243346	0.587855	0.145103	1.2674	0.528309	1.00571
DENND2A	0.413678	-1.27342	1.72e-11	Down	26.5745	36.0644	31.4217	7.05213	6.24967	4.66372
DENND2C	0.288158	-1.79507	2e-11	Down	5.23899	5.50468	4.73106	0.722151	0.518069	0.833255
DENND2D	7.11831	2.83153	5.75e-05	Up	0.0703048	0.0778418	0.17773	0.545676	0.218996	0.322515
DENND4B	4.57403	2.19346	1.24e-30	Up	9.44546	9.72861	8.59951	21.3576	18.8176	18.7182
DEPDC1	0.0027741	-8.49376	1.32e-87	Down	8.4685	7.0114	8.69447	0.0056127	0	0.0259049
DEPDC1B	0.00166478	-9.23045	2.56e-36	Down	3.88386	4.32333	3.97443	0.0097836	0	0
DEPTOR	2.4259	1.27852	0.000870943	Up	11.3765	10.589	11.8586	9.34955	11.6778	16.93
DERL1	3.31288	1.72809	2.15e-19	Up	12.6308	17.6997	15.7018	26.8976	20.613	23.06
DES	5.92626	2.56712	8.31e-26	Up	824.658	728.622	751.906	1878.67	1976.52	2478.64
DET1	5.59048	2.48297	1.29e-07	Up	2.66695	3.04639	2.44384	7.29365	8.74595	4.94871
DEXI	2.23521	1.16041	5.07e-07	Up	10.8425	11.9248	12.296	14.0041	11.8191	10.4983
DFFA	0.41926	-1.25408	2.96e-07	Down	12.8863	10.9192	11.7316	2.07456	1.90178	2.95011
DFNA5	0.0792795	-3.65691	3.9e-34	Down	4.90943	5.09321	5.12245	0.274887	0.116382	0.170548
DFNB31	0.183051	-2.44968	7.44e-07	Down	1.05539	1.04452	1.18052	0.0858716	0.0939279	0.0979173
DFNB59	0.128676	-2.95819	5.74e-05	Down	1.2139	1.26919	1.70376	0.0275726	0.128178	0.0890812
DGAT2	17.7012	4.14578	0.00297675	Up	0.856338	1.06529	0.948785	4.14842	4.74212	14.6016
DGKB	0.328208	-1.60732	0.0155952	Down	0.67393	2.18464	1.51485	0.279064	0.272562	0.103039
DGKE	0.454282	-1.13834	3.67e-06	Down	9.8307	9.89335	9.11354	1.99809	1.72011	2.36173
DGKG	2.84121	1.50651	0.0286609	Up	0.106119	0.0525444	0.102137	0.105114	0.0606814	0.182642
DGKH	0.491823	-1.02379	1.28e-06	Down	8.16763	8.86172	7.17388	1.718	2.17779	1.58585
DGKI	0.0715076	-3.80576	0.00144647	Down	0.0795286	0.377376	0.319502	0.0213157	0	0.00491903
DHCR24	0.133163	-2.90873	3.71e-46	Down	59.3289	54.791	63.7387	4.0569	4.00995	2.90367
DHDH	5.51373	2.46303	2.71e-05	Up	5.2765	3.50324	3.38258	11.2324	5.92208	14.3439
DHFR	0.2596	-1.94564	1.01e-19	Down	16.9253	17.5587	16.387	2.03472	1.87799	2.20664
DHRS11	3.4679	1.79406	8e-14	Up	4.4732	6.14529	5.84141	7.80756	9.36409	9.08128
DHRS12	7.8345	2.96984	2.1e-06	Up	2.54537	2.2636	1.37182	4.80657	7.1586	10.415
DHRS3	6.51421	2.70359	7.97e-05	Up	5.20003	7.51737	8.43161	18.155	29.8753	14.8898
DHRS7B	4.35612	2.12304	9.93e-24	Up	8.89846	11.8126	10.1018	24.5864	19.7506	17.7596
DHRS7C	3.94648	1.98057	1.07e-26	Up	85.08	83.0676	72.5117	159.654	136.481	144.716
DHRS9	Inf	Inf	0.0046834	Up	0	0	0	0.110745	0.0800839	0.122672
DHRSX	0.360922	-1.47024	1.58e-05	Down	6.60786	6.98602	4.94123	1.32686	1.05784	0.718906
DHX15	0.46597	-1.10169	2.64e-09	Down	61.9632	60.3977	64.6643	13.95	12.6967	13.7706
DHX32	2.86909	1.5206	1.3e-09	Up	9.16156	10.2215	9.8858	13.4395	14.7252	10.5759
DHX9	0.427247	-1.22686	1.3e-11	Down	78.4139	79.868	79.2833	16.332	15.2454	15.4464
DIAPH1	6.75654	2.75628	1.37e-24	Up	4.76284	5.31567	5.97204	20.6963	13.6818	16.0662
DIAPH3	0.0129719	-6.26846	2.08e-79	Down	8.99744	8.85429	8.88861	0.0689316	0.0438214	0.0489457
DIO2	19.1999	4.26303	0.0328649	Up	0.0306059	0.029046	0	0.0615238	0.127114	0.340749
DIRAS1	163.682	7.35475	0.000323363	Up	0	0.0141782	0.0122488	0.440462	0.258534	1.27519
DIRAS2	0.115213	-3.11763	2.58e-08	Down	0.852952	0.93252	0.83919	0.0548671	0.0472338	0.0379851
DIRC2	2.08574	1.06056	8.69e-07	Up	6.02598	8.02578	7.00062	6.40572	6.59622	7.24595
DISC1	0.382886	-1.38501	9.66e-06	Down	8.12423	13.1502	8.78999	1.37177	1.85716	2.046
DKK3	0.284623	-1.81288	0.0259927	Down	8.01833	21.4051	32.447	2.00398	2.55853	3.50301
DKKL1	0.0286807	-5.12377	3.26e-26	Down	6.05251	6.92284	6.14743	0.121062	0.0781644	0.0558749
DLAT	7.06328	2.82034	9.38e-42	Up	12.7357	12.2022	11.9462	45.7399	40.6527	34.4574
DLC1	0.443494	-1.17301	5.81e-11	Down	32.2679	42.718	41.3794	8.10231	8.55408	7.12253
DLD	5.86752	2.55275	6.52e-42	Up	38.8824	40.7208	37.5602	124.648	95.2886	99.3743
DLG3	0.238183	-2.06986	1.16e-16	Down	4.96598	6.13387	5.26599	0.646911	0.532233	0.625757
DLG4	0.401804	-1.31544	9.39e-06	Down	2.94329	4.20945	4.86852	0.75164	0.876214	0.591979
DLG5	0.479554	-1.06024	8.05e-09	Down	19.1257	23.9772	21.8757	4.16527	5.30374	4.86398
DLGAP1	0.122781	-3.02585	1.28e-08	Down	3.44713	3.01486	1.85251	0.174691	0.2072	0.0895853
DLGAP3	0.284148	-1.81529	0.00258514	Down	0.672071	0.847385	0.716329	0.0514663	0.159502	0.0771998
DLGAP4	5.65654	2.49992	6.15e-07	Up	7.89161	7.99555	8.02664	26.397	23.0895	13.2009
DLGAP5	0.0135184	-6.20893	5.78e-101	Down	17.2067	16.1952	17.262	0.225722	0.0184091	0.0822471
DLK1	0.046178	-4.43665	1.32e-105	Down	519.166	537.976	513.094	8.68325	13.3428	11.3192
DLK2	0.0517163	-4.27324	5.52e-28	Down	5.98744	7.43445	7.48379	0.208114	0.083608	0.213451
DLL1	0.311254	-1.68384	2.66e-09	Down	13.3895	11.6792	9.26794	1.6137	1.4437	1.91008
DLST	3.5462	1.82627	1.25e-22	Up	48.3584	45.7331	47.7779	79.6701	73.8352	79.8527
DMBT1	18.7396	4.22802	4.14e-07	Up	0.0342802	0.00813325	0.0491853	0.333064	0.13051	0.349851
DMC1	0.0101487	-6.62257	1.02e-06	Down	1.19971	1.07968	0.542693	0.0138601	0	0
DMGDH	0.0381544	-4.71201	9.07e-31	Down	2.78331	3.60802	2.72183	0.0468854	0.06458	0.0480878
DMPK	2.45892	1.29802	0.0122893	Up	59.0355	55.1996	56.6132	48.8538	48.7929	97.3187
DMTN	0.379572	-1.39756	0.0157451	Down	1.06161	0.61624	0.895754	0.0414377	0.142691	0.267753
DMXL2	0.322361	-1.63325	6.24e-12	Down	2.48739	2.67305	2.52567	0.315135	0.446727	0.378163
DNA2	0.00952803	-6.71361	4.52e-63	Down	6.02721	5.57741	6.13939	0.0111873	0.00577852	0.0619607
DNAH1	0.430587	-1.21562	0.0060195	Down	0.243059	0.248723	0.384699	0.0821406	0.0395017	0.0549059
DNAH17	0.420776	-1.24887	0.000826584	Down	2.80198	1.62277	2.57318	0.506294	0.479442	0.387024
DNAH2	3.58558	1.8422	0.0213658	Up	0.0866199	0.16441	0.132128	0.360393	0.15199	0.127088
DNAH5	0.235908	-2.0837	0.000177838	Down	0.435822	0.294199	0.224263	0.0378782	0.029032	0.0383483
DNAH7	0.0687576	-3.86234	1.12e-28	Down	2.6636	2.26803	1.94468	0.0947273	0.0279595	0.0999326
DNAH9	0.0461226	-4.43838	1.75e-22	Down	0.549404	0.530952	0.5577	0.00674241	0.0236819	0.00373428
DNAI2	0	#NAME?	0.0171952	Down	0.0957533	0.212037	0.08723	0	0	0
DNAJA1	0.250213	-1.99877	3.28e-18	Down	63.7705	79.1698	89.9829	9.20484	6.89941	10.9277
DNAJA3	3.16445	1.66196	7.41e-13	Up	15.6713	20.1616	14.3328	28.3106	21.5308	23.6876
DNAJB14	0.286352	-1.80414	5.53e-14	Down	10.8265	11.2961	10.7366	1.29392	1.38051	1.67737
DNAJB2	2.71413	1.44049	3.35e-13	Up	16.6998	16.6046	16.1976	22.5351	19.8912	19.8879
DNAJB5	6.57081	2.71607	8.92e-27	Up	7.91004	6.91359	9.59632	24.3368	20.8258	29.4412
DNAJC10	0.459628	-1.12146	1.69e-09	Down	53.7696	56.9189	50.6083	13.2136	9.59578	11.6495
DNAJC11	2.29606	1.19916	4.87e-10	Up	16.1096	17.4801	16.4419	18.3766	18.3445	16.3917
DNAJC18	0.471647	-1.08422	2.55e-08	Down	19.4271	21.2689	19.2191	4.8146	4.12245	4.15854
DNAJC21	2.99073	1.5805	1.27e-13	Up	12.4377	12.8679	12.7341	19.2838	17.6215	15.797
DNAJC28	4.07978	2.02849	3.86e-22	Up	6.04939	5.71232	6.01141	12.5597	10.7797	10.3256
DNAJC4	2.14648	1.10197	0.00865692	Up	3.66478	3.81067	4.44174	4.91127	2.20591	4.84888
DNAJC6	0.16083	-2.63639	1.91e-10	Down	1.02067	1.55186	1.19172	0.100259	0.0739806	0.105768
DNAJC7	3.63437	1.86171	2.28e-22	Up	20.1853	21.6838	20.717	39.2075	33.433	32.7997
DNAJC9	0.262409	-1.93011	2.2e-13	Down	20.0279	17.2969	20.0509	2.93238	1.85322	2.24507
DNASE1L1	6.76	2.75702	6.67e-41	Up	15.6939	15.8249	14.6544	46.7922	45.4154	52.3776
DNASE2	0.228571	-2.12929	1.53e-17	Down	16.7764	22.0138	17.6825	2.06632	1.66473	2.24327
DNLZ	3.44167	1.78311	3.95e-10	Up	7.43903	7.59179	8.98165	14.0662	13.6846	10.4945
DNM2	2.51073	1.32811	1.48e-07	Up	18.5611	20.4625	19.0225	21.6738	26.2822	19.1886
DNM3	0.318156	-1.65219	2.13e-09	Down	4.67729	5.49045	5.32412	0.730272	0.716688	0.83139
DNMT1	0.303591	-1.7198	7.29e-19	Down	27.5749	26.8496	26.2231	3.69887	3.06984	4.60601
DNMT3B	0.296137	-1.75567	1.95e-08	Down	3.44572	3.48932	4.1982	0.328915	0.579634	0.60723
DNPEP	2.59855	1.37771	6.12e-11	Up	10.7082	10.8991	11.4939	13.9576	12.5439	13.3739
DNTTIP2	2.18479	1.1275	1.1e-09	Up	22.7545	25.0712	23.2378	25.5664	25.3605	20.8374
DOCK10	0.475664	-1.07199	1.8e-06	Down	6.34117	9.50338	6.99705	1.84565	1.40827	1.76906
DOCK2	3.48235	1.80006	0.00452961	Up	1.14202	0.978075	0.730792	2.333	0.764809	1.57927
DOCK7	0.264966	-1.91612	4.35e-24	Down	33.2474	31.4673	31.0248	4.01495	3.61055	4.14728
DOHH	2.49377	1.31833	2.92e-07	Up	5.03054	5.22116	5.37572	6.61532	6.49487	4.91781
DOK5	4.31783	2.11031	0.00104167	Up	5.37331	5.41349	5.54242	7.12701	9.11867	16.3544
DOK6	0.383552	-1.3825	0.0184031	Down	1.83118	2.75883	2.75875	0.0766878	0.269356	0.948574
DONSON	0.487036	-1.0379	3.26e-06	Down	12.6827	13.7368	14.6807	3.88296	3.01727	2.38953
DOT1L	2.86046	1.51625	1.57e-15	Up	8.18649	8.67295	8.23177	11.7948	10.1464	11.3365
DPEP1	0	#NAME?	0.007886	Down	0.108907	0.162417	0.395434	0	0	0
DPF1	0.26333	-1.92506	1.13e-08	Down	3.27767	4.44535	4.04563	0.790648	0.396015	0.258022
DPF3	21.1169	4.40032	5.73e-50	Up	1.30613	0.774727	0.803163	9.31456	9.52554	9.55023
DPH3	2.10173	1.07158	1.66e-07	Up	11.2777	11.6366	10.912	11.9822	11.9621	8.93636
DPP10	0.0105245	-6.57011	6.89e-05	Down	0.294083	0.537891	1.20119	0	0	0.00992166
DPP4	0.104336	-3.2607	3.19e-31	Down	10.4559	14.6865	12.7551	0.369267	0.195891	1.27133
DPP6	0.0240732	-5.37643	1.91e-07	Down	0.816955	0.988149	1.01128	0	0.0110883	0.0198159
DPP8	2.35326	1.23466	2.02e-06	Up	21.776	22.5597	20.9817	26.3535	26.4538	18.2622
DPP9	3.79452	1.92392	5.21e-13	Up	7.187	8.48342	7.33511	14.0226	15.2344	10.9888
DPY19L1	0.236741	-2.07862	2.57e-23	Down	12.0761	17.0208	15.1646	1.87956	1.30913	1.66701
DPY19L3	0.131892	-2.92258	7.85e-35	Down	15.9398	17.3765	16.0093	1.25779	0.834784	0.934021
DPYD	3.79869	1.9255	8.5e-20	Up	3.59433	3.75458	3.46996	6.6088	6.82723	5.56174
DPYS	36.5869	5.19325	0.0309382	Up	0	0.0140004	0	0.0889646	0.0408466	0.100371
DPYSL4	0.0401948	-4.63685	7.83e-08	Down	1.57381	0.702869	1.21444	0.0387703	0	0.0286305
DPYSL5	0.0156763	-5.99527	6.74e-19	Down	14.6867	8.72223	9.93419	0.0615064	0.162819	0.0141938
DRC7	0.0292842	-5.09373	3.73e-25	Down	2.89747	2.60695	2.27533	0.0378213	0	0.0698242
DRP2	0.26502	-1.91583	1.91e-12	Down	5.44744	5.20263	6.19609	0.637325	0.604521	0.828972
DSCAML1	0.112376	-3.1536	0.0276528	Down	0.0178585	0.110164	0.14642	0.00897475	0	0.00552295
DSCC1	0.182519	-2.45388	5.67e-20	Down	14.4275	13.2692	11.68	1.28308	1.08553	0.96997
DSE	0.252385	-1.9863	1.66e-20	Down	12.9335	15.9119	15.2862	2.1112	1.31443	1.75306
DSEL	0.153631	-2.70246	5.05e-42	Down	14.5901	17.7985	18.4697	1.29348	1.13873	1.18272
DSG2	0.0538682	-4.21442	5.7e-46	Down	4.67745	5.44657	4.35206	0.102125	0.105501	0.152782
DSG4	4.88325	2.28784	0.0442659	Up	0.108907	0.125504	0.153071	0.531673	0.0700018	0.293504
DSN1	0.221073	-2.1774	5.39e-19	Down	13.8386	15.3483	15.3546	1.59172	1.25237	1.72556
DTL	0.0383869	-4.70324	1.87e-59	Down	12.8517	11.7793	13.3582	0.33886	0.16742	0.176797
DTNA	8.66391	3.11502	1.61e-58	Up	7.60919	7.45147	8.68405	32.0162	32.2283	31.0018
DTNBP1	2.10053	1.07075	8.81e-07	Up	12.7415	17.1106	17.4172	17.5181	14.8626	13.5202
DTX2	3.2217	1.68782	1.36e-12	Up	2.77422	3.0643	3.08852	4.01002	4.59213	4.67144
DTX4	0.406751	-1.29778	4.32e-06	Down	21.9063	18.3532	17.1899	2.27279	4.87604	3.57862
DTYMK	0.282468	-1.82384	9.73e-10	Down	15.8353	13.5501	12.8177	1.99071	1.25786	2.31929
DUSP1	5.35546	2.42101	5.14e-16	Up	33.8552	38.8167	25.3743	102.548	73.1702	68.0779
DUSP13	12.3048	3.62115	5.98e-72	Up	10.439	12.9973	10.3167	66.2755	67.7424	57.5555
DUSP15	6.23366	2.64008	5.89e-27	Up	3.68309	5.29801	4.57706	12.0912	14.447	12.293
DUSP2	3.20793	1.68164	0.0342461	Up	0.708038	0.610865	0.123139	1.00637	0.222778	0.955501
DUSP22	2.14847	1.10331	1.91e-05	Up	10.7637	10.771	9.60545	12.1923	10.2891	8.55975
DUSP26	43.2066	5.43318	1.73e-53	Up	7.30146	5.79891	6.70931	147.064	143.444	106.837
DUSP27	4.57065	2.1924	1.58e-32	Up	44.3585	34.5069	35.7031	81.2888	87.2948	74.3288
DUSP3	6.39774	2.67756	1.44e-44	Up	15.6828	12.819	15.8455	49.3993	43.1078	39.4145
DUSP4	0.375374	-1.4136	9.77e-06	Down	6.80135	4.92689	4.7271	0.953278	0.881123	1.04205
DUSP6	0.393364	-1.34606	1.52e-10	Down	18.1516	19.4822	17.4248	4.67845	2.37798	3.06092
DUSP7	2.73648	1.45232	7.09e-10	Up	6.7291	9.75538	12.404	11.6766	13.4438	11.2377
DUSP8	3.09519	1.63003	0.0026066	Up	4.29611	4.0149	8.76548	7.18568	10.9645	6.14614
DUSP9	0	#NAME?	0.0490686	Down	0.0275797	0.287914	0.452244	0	0	0
DUT	0.460396	-1.11905	1.91e-08	Down	56.6368	56.0804	56.5972	13.1463	12.4477	10.5151
DVL1	6.84329	2.77469	8.79e-18	Up	9.90503	13.4478	12.914	38.4593	44.2158	31.4575
DVL2	0.366932	-1.44642	2.13e-12	Down	17.7915	17.8255	17.982	2.63353	3.55253	2.87591
DYNC1I1	0.400591	-1.3198	6.88e-05	Down	4.30391	5.23745	5.57766	1.24426	0.828893	0.740656
DYNC1I2	0.433748	-1.20507	1.22e-10	Down	57.8658	61.1453	53.9447	12.1372	11.2025	11.4045
DYNC2H1	0.123979	-3.01184	6.17e-52	Down	15.033	16.4393	14.6668	0.949871	0.852902	0.846222
DYNC2LI1	0.369455	-1.43653	6.06e-09	Down	8.63584	8.59363	6.97401	1.73931	1.38215	1.03124
DYNLL1	0.206559	-2.27537	7.44e-29	Down	111.501	118.084	132.663	8.66051	12.9115	12.8656
DYNLL2	4.2576	2.09004	1.22e-28	Up	30.7145	34.4049	32.2229	65.8281	62.6369	63.251
DYRK1A	2.24587	1.16727	2.98e-10	Up	36.4155	36.2217	33.3563	35.2448	40.2851	34.434
DYRK1B	6.79979	2.76549	3.5e-25	Up	14.2573	15.0278	13.4593	41.1618	50.9216	41.9134
DYRK3	0.119403	-3.06608	7.23e-27	Down	10.9123	11.1702	9.75388	0.706692	0.496433	0.565356
DYX1C1	0.16351	-2.61255	2.79e-12	Down	4.82789	5.01233	4.9147	0.564496	0.235504	0.330683
DZIP1	0.186711	-2.42112	6.23e-33	Down	29.7346	31.6363	30.9045	2.83135	2.487	2.66671
DZIP1L	2.05188	1.03694	0.029264	Up	0.691297	1.20552	0.814755	1.2391	0.490486	0.860511
DZIP3	0.106489	-3.23122	1.93e-52	Down	21.692	21.345	18.1232	1.10585	0.853228	1.06864
E2F1	0.108598	-3.20294	2.29e-29	Down	9.35398	8.62763	9.02867	0.582335	0.395777	0.389011
E2F2	0.117591	-3.08816	5.87e-11	Down	3.33108	2.68926	2.85469	0.171695	0.0313006	0.289009
E2F7	0.0187725	-5.73523	1.32e-41	Down	4.64772	3.81021	5.04297	0.0132522	0.0479157	0.0550478
E2F8	0.0252006	-5.3104	6.32e-48	Down	5.16618	4.08573	4.613	0.0646576	0.0565185	0.0413199
EBAG9	3.1494	1.65508	1.51e-15	Up	7.85248	7.36199	7.29599	11.4227	11.0687	10.3676
EBF2	0.189477	-2.3999	1.82e-27	Down	31.0315	40.5306	29.6428	2.76521	3.41399	2.63345
EBF4	0.246145	-2.02242	1.63e-17	Down	13.46	14.2258	15.6988	1.83522	1.30662	1.82378
EBP	2.34813	1.23151	2.41e-05	Up	6.15697	4.70304	5.41739	7.56353	5.68256	4.58226
EBPL	0.248795	-2.00697	1.16e-09	Down	7.99612	7.60865	7.66591	0.807938	0.790713	1.08598
ECH1	5.53642	2.46895	6.09e-35	Up	13.2061	13.0274	10.7773	33.3529	31.2207	30.3894
ECHDC2	3.92279	1.97188	1.09e-10	Up	7.46617	7.90996	7.16691	12.6432	11.1934	17.1689
ECHDC3	2.14015	1.09771	9.82e-06	Up	39.1421	55.935	44.2797	48.6155	34.5233	54.9941
ECHS1	2.79883	1.48483	3.29e-15	Up	33.5571	35.1921	32.8436	40.3415	43.0195	48.1106
ECI2	8.65639	3.11377	2.07e-16	Up	8.50651	9.76457	12.4874	40.9189	31.227	51.4495
ECM1	6.20599	2.63366	0.000679557	Up	1.1083	1.54679	1.7853	4.18496	2.16615	6.468
ECSIT	12.8169	3.67998	3.17e-32	Up	10.6919	11.0497	10.1093	65.1629	70.9257	52.4589
ECT2	0.0972416	-3.36228	9.26e-46	Down	12.9294	11.9897	12.067	0.572163	0.558495	0.53647
EDA	0.414898	-1.26917	1.6e-05	Down	5.88761	8.96605	5.72526	1.12848	1.33637	1.45665
EDEM1	2.05988	1.04256	1.19e-05	Up	4.96969	6.33683	5.8501	5.32987	5.21776	5.76994
EDF1	2.34093	1.22708	1.46e-10	Up	37.2327	34.0959	38.4614	40.4654	40.2609	38.3861
EDN1	2.43124	1.28169	0.00737774	Up	0.571311	0.710014	0.724921	0.947922	0.715607	0.597362
EDN3	0.0493605	-4.3405	3.81e-32	Down	12.4436	13.2593	10.2226	0.264175	0.136453	0.426746
EDNRA	0.261463	-1.93532	4.47e-08	Down	16.9677	11.2281	13.4697	1.46702	1.68455	1.91148
EDNRB	0.334569	-1.57962	2.58e-12	Down	9.79196	9.76474	8.24911	1.47605	1.28583	1.55471
EEF1A1	0.139039	-2.84644	5.76e-53	Down	2283.95	2270.99	2258.91	152.563	137.11	149.676
EEF1A2	981.036	9.93816	2.75e-280	Up	2.14837	1.22333	1.52278	790.683	785.605	662.617
EEFSEC	2.51227	1.32899	9.91e-07	Up	5.43179	6.17753	5.68784	7.15072	7.67314	5.22213
EEPD1	9.06578	3.18043	2.94e-22	Up	7.33613	8.0112	5.59777	28.5371	34.0439	24.9264
EFCAB1	0.255356	-1.96942	0.0353893	Down	0.473577	0.898879	0.793441	0.220749	0.0285056	0.0127356
EFCAB5	0.123559	-3.01673	1.8e-14	Down	1.85766	1.90262	1.71911	0.0575133	0.0594141	0.197189
EFCAB6	0.166127	-2.58964	0.00390646	Down	0.222543	0.25872	0.237198	0.00372795	0.023107	0.0275296
EFCAB7	0.440137	-1.18398	6.58e-07	Down	10.9434	13.5425	9.3982	2.41941	2.0714	2.40922
EFEMP1	3.12347	1.64315	0.0327653	Up	7.63243	7.73048	8.11347	8.1122	6.88643	19.0705
EFEMP2	0.473665	-1.07806	4.69e-07	Down	22.6339	30.0311	33.4473	7.17088	6.37876	5.29544
EFHB	19.9238	4.31642	2.25e-18	Up	0.0684953	0.10215	0.144407	0.872028	1.17178	0.835214
EFHC1	0.10658	-3.22999	1.32e-10	Down	9.33295	6.58407	5.88144	0.490647	0.146045	0.460584
EFHD1	3.22347	1.68861	8.08e-07	Up	2.89109	2.47963	2.54783	3.52221	3.19984	5.14468
EFHD2	0.26397	-1.92155	1.31e-15	Down	26.2899	24.3444	22.8278	3.34931	1.70792	4.01261
EFNA2	0.366285	-1.44896	0.0137304	Down	1.28099	2.93906	1.43113	0.339565	0.263091	0.348273
EFNA4	0.328062	-1.60796	0.000160084	Down	3.55212	3.53256	3.67966	0.327804	0.574213	0.723585
EFNB1	0.304316	-1.71636	1.3e-15	Down	13.5762	15.3846	15.6097	2.08392	1.7847	2.41699
EFNB3	0.0168941	-5.88734	1.28e-31	Down	2.58999	3.61354	3.34177	0	0.0285708	0.0446765
EFS	0.155834	-2.68191	1.47e-31	Down	15.5143	19.449	20.223	1.4048	0.936047	1.65335
EGF	0.0194042	-5.68749	0.000402869	Down	0.223785	0.219459	0.159015	0	0.00516355	0
EGFL7	2.06421	1.04559	9.76e-07	Up	24.0475	35.1815	27.3221	25.7572	31.0723	25.2021
EGFL8	0.294553	-1.7634	3.87e-06	Down	5.2714	4.3799	4.92946	0.595789	0.674097	0.720188
EGLN1	3.57366	1.8374	2.26e-23	Up	41.1507	43.2747	41.4209	68.7535	72.506	66.61
EGLN3	5.0401	2.33345	0.000430793	Up	14.123	11.2355	12.4761	24.4666	19.5521	44.8908
EGR4	0	#NAME?	0.0136649	Down	0.169628	0.201228	0.0434612	0	0	0
EHF	Inf	Inf	0.0114075	Up	0	0	0	0.0703697	0.0999564	0.0405981
EHHADH	4.1849	2.06519	2.6e-21	Up	2.82527	2.72402	2.62772	6.30893	4.48603	5.135
EHMT1	0.46856	-1.09369	3.27e-09	Down	48.9902	47.0169	45.1597	9.40812	10.8795	10.2857
EID2	0.344615	-1.53694	2.53e-05	Down	3.97982	4.6069	4.08241	0.777299	0.753575	0.485699
EIF1	10.8725	3.44261	5.47e-71	Up	80.0258	83.7374	88.1267	439.721	431.424	396.096
EIF1B	2.15747	1.10934	9.85e-08	Up	19.1255	22.8382	22.565	23.6449	17.2087	23.761
EIF2AK3	0.465663	-1.10264	7.67e-07	Down	10.5943	12.8632	12.8105	3.09041	2.27315	2.47105
EIF2B4	2.3069	1.20595	3.29e-09	Up	14.6704	15.7154	16.0624	17.1389	17.1991	15.2081
EIF2S2	2.34156	1.22747	6.44e-11	Up	51.7271	49.012	50.1955	62.875	52.5107	48.7546
EIF3B	2.29937	1.20124	1.49e-10	Up	36.0822	38.4407	40.1559	45.4558	41.9361	34.6841
EIF3J	4.83926	2.27479	3.31e-33	Up	25.599	24.9401	25.8046	60.0273	52.9778	58.4158
EIF4A1	0.296233	-1.7552	2.4e-21	Down	166.314	173.81	177.898	26.9616	20.9943	23.3088
EIF4E2	0.362905	-1.46234	4.01e-14	Down	39.8201	42.8776	31.7394	6.85338	5.70482	6.70194
EIF4EBP2	2.67807	1.4212	2.44e-15	Up	66.8415	59.2808	59.4658	69.3092	81.7853	78.8284
EIF4G1	2.47511	1.3075	5.01e-13	Up	74.388	83.147	80.5772	89.6743	96.8462	85.5528
EIF4G2	2.3919	1.25816	2.64e-12	Up	199.552	208.807	209.854	254.226	236.062	194.364
EIF4H	2.22821	1.15589	7.73e-09	Up	106.069	104.342	103.48	108.255	121.521	93.3552
EIF5A	3.56731	1.83484	4.96e-22	Up	37.8469	38.962	44.111	75.0248	68.2601	56.5464
EIF5A2	0.368576	-1.43997	0.000878943	Down	4.44806	6.85486	6.357	0.683597	1.46888	0.8077
EIF5B	3.10699	1.63552	7.25e-18	Up	9.54373	11.6437	10.4738	15.6895	14.3289	15.467
ELAC2	2.08371	1.05916	2.91e-07	Up	7.4135	9.99304	8.45441	9.02798	8.15035	7.70418
ELAVL2	0.18141	-2.46267	0.0421415	Down	0.330703	0.0980775	0.129921	0	0.0333836	0.0127842
ELF3	0.33058	-1.59693	6.12e-06	Down	2.07399	3.53624	3.26638	0.298355	0.616432	0.420357
ELFN2	0.106291	-3.23391	1.62e-10	Down	1.44297	1.60803	2.33925	0.102548	0.0756694	0.0878986
ELK1	3.03141	1.59999	0.00652882	Up	7.18046	7.71806	8.33473	11.6961	14.6297	6.07302
ELL	2.39368	1.25923	1.02e-09	Up	5.7285	5.74273	6.11114	6.44155	6.77296	6.25153
ELL2	2.10778	1.07573	0.000903909	Up	3.07977	3.97564	3.84869	3.86656	4.16628	2.55012
ELMOD1	0.0366964	-4.76822	0.000102468	Down	0.403816	0.255489	0.588593	0.0150323	0	0.00693804
ELMOD2	0.246778	-2.01872	1.52e-21	Down	15.5049	14.8074	12.8075	1.91241	1.37066	1.67081
ELN	3.19337	1.67508	0.0478534	Up	9.07913	25.8267	26.9055	18.7644	20.38	51.3864
ELOVL2	0.0197719	-5.66041	4.46e-17	Down	3.26847	2.33598	3.34145	0.027038	0.0418975	0.0124791
ELOVL5	0.423335	-1.24013	3.92e-08	Down	13.9106	16.9341	15.8308	3.1571	2.57627	3.42038
ELOVL6	0.130814	-2.93441	1.55e-33	Down	7.60015	8.27636	7.97566	0.365934	0.444972	0.629832
EMC3	5.12256	2.35687	4.97e-33	Up	18.2414	21.0237	22.9511	47.2127	49.2348	50.7611
EMC4	2.46947	1.3042	7.16e-10	Up	15.9885	16.9497	15.7419	20.9776	18.3923	16.3344
EMC6	2.94014	1.55589	3.27e-13	Up	18.3449	18.5491	18.9019	27.9463	24.8431	23.2646
EMC8	2.70202	1.43404	3.02e-05	Up	11.4235	11.3374	12.1522	15.6943	17.2987	10.5743
EMC9	6.11413	2.61215	1.07e-29	Up	7.40374	7.86493	8.36843	21.1097	21.027	24.7438
EMG1	2.87079	1.52145	3.79e-10	Up	5.74633	6.26769	6.83799	9.31852	8.09345	7.66383
EMID1	0.23892	-2.0654	5.92e-09	Down	4.58523	6.25206	7.39419	0.481219	0.497124	1.03363
EMILIN1	0.193554	-2.36919	4.98e-12	Down	36.7115	57.0389	60.7531	5.29533	4.75371	3.73966
EMILIN2	0.0754952	-3.72747	1e-74	Down	78.5362	79.0463	68.05	2.32166	1.55451	4.05686
EML1	2.10693	1.07514	8.41e-09	Up	20.5226	16.0636	18.7046	19.4223	17.8824	16.8548
EML2	2.12369	1.08658	0.000388114	Up	1.64872	1.35372	1.34417	1.1606	1.46825	1.64424
EML4	0.313409	-1.67388	9.55e-18	Down	19.5569	23.0885	19.5488	3.51597	2.44536	3.09111
EMP1	3.49628	1.80582	8.83e-10	Up	8.3791	11.5649	14.7667	23.8568	15.1091	17.3924
EMP2	2.78241	1.47633	2.73e-08	Up	17.5363	19.3626	24.0217	26.0152	30.22	21.9159
EMP3	0.452314	-1.1446	5.67e-08	Down	49.6912	44.5668	54.2677	13.5826	7.73683	10.0825
ENC1	0.145248	-2.78341	5.36e-41	Down	24.0708	23.8414	24.3294	1.25555	1.18064	2.4331
ENDOD1	2.22283	1.15239	4.49e-06	Up	3.69053	4.07931	3.46825	3.3249	3.44338	4.78404
ENDOG	9.09867	3.18566	7.31e-19	Up	0.759076	1.20922	1.35585	4.35968	4.27858	5.29871
ENDOU	17.3975	4.12081	0.00100126	Up	0.0454144	0.0107749	0.0186174	0.114115	0.141463	0.358146
ENG	2.84643	1.50915	9.57e-15	Up	11.9092	17.2563	14.9828	17.5241	21.0069	19.2106
ENKD1	0.27567	-1.85899	8.24e-07	Down	5.49531	6.56897	5.31078	0.846125	0.582727	0.795505
ENO2	0.164452	-2.60426	7.2e-06	Down	1.05686	1.33733	1.0068	0.0539554	0.0139347	0.192995
ENO3	44.9283	5.48955	1e-35	Up	116.828	93.2736	72.6245	2413.39	2007.21	1492.99
ENOPH1	0.367392	-1.44461	2.48e-12	Down	29.8167	31.9181	30.6916	5.86636	4.61002	5.2864
ENOX1	0.197566	-2.33959	2.46e-17	Down	7.42321	11.1513	8.36051	0.746103	0.676108	1.03307
ENPEP	0.445641	-1.16605	0.00263026	Down	8.50119	12.8417	6.8659	1.66872	1.63109	2.49164
ENPP2	0.42	-1.25154	2.13e-10	Down	25.7331	26.7841	27.7034	5.11435	4.70897	5.79026
ENPP4	2.36309	1.24067	2.57e-08	Up	2.98655	2.58011	2.72901	3.16599	2.68278	3.26794
ENPP7	0	#NAME?	0.00415567	Down	0.352577	0.19372	0.349931	0	0	0
ENTPD3	0.0225488	-5.47081	5.36e-16	Down	2.22048	2.4315	2.47874	0	0.0709401	0
EOMES	Inf	Inf	0.0181605	Up	0	0	0	0.156116	0.040319	0.0180135
EP300	2.11673	1.08184	1.21e-06	Up	16.3765	19.517	18.6722	15.4345	20.3087	17.3841
EPAS1	4.51502	2.17473	6.28e-30	Up	8.88899	11.0501	8.85825	18.6008	19.6952	21.6856
EPB41	2.40014	1.26312	1.1e-11	Up	18.6085	17.0447	17.0692	21.0724	20.1763	17.4216
EPB41L3	0.0931946	-3.42361	5.64e-37	Down	56.4802	45.6845	46.9533	2.51011	1.93009	2.03661
EPB41L4B	0.424812	-1.2351	2.49e-06	Down	3.30434	4.44256	3.93541	0.466702	0.702634	1.11207
EPB41L5	0.237011	-2.07697	1.35e-22	Down	16.356	19.0364	17.8868	2.06484	1.99164	1.77962
EPB42	0.200958	-2.31503	0.00474304	Down	0.462648	0.237097	0.71312	0.0744008	0.02562	0.034339
EPHA3	0.0464462	-4.4283	2.29e-07	Down	13.4999	37.9363	23.778	0.642563	0.425348	0.538431
EPHA4	0.159018	-2.65274	1.49e-10	Down	12.5553	23.4167	20.442	1.38842	1.39325	1.33929
EPHA5	0.0506678	-4.30279	4.44e-56	Down	10.0078	11.8839	9.90173	0.392187	0.211134	0.147868
EPHA7	0.350791	-1.51132	8.16e-06	Down	1.59175	2.94475	2.23676	0.361824	0.365414	0.363903
EPHB1	0.212064	-2.23743	0.000238688	Down	0.603394	0.974147	0.415106	0.0697091	0.0768139	0.0471879
EPHB2	0.126394	-2.984	1.34e-30	Down	10.5103	14.6643	11.3484	0.982556	0.281627	0.896493
EPHB3	0.306031	-1.70825	1.39e-09	Down	9.74378	15.2797	14.8164	2.38404	1.56511	1.69931
EPHB4	0.331593	-1.59251	2.05e-16	Down	22.9309	30.502	27.2274	3.54827	4.33929	4.41623
EPHB6	0.15376	-2.70125	1.46e-07	Down	1.22176	1.30343	1.25731	0.00564591	0.0291625	0.234523
EPM2A	5.98743	2.58194	8.15e-38	Up	8.1933	7.13734	6.89376	20.7269	21.9616	18.9593
EPM2AIP1	0.45775	-1.12737	2.76e-09	Down	44.7564	46.227	50.4973	9.86396	10.4283	9.64861
EPN1	4.06928	2.02477	4.3e-14	Up	28.0716	26.958	28.4516	53.8585	59.7192	43.4238
EPN2	2.61817	1.38856	2.23e-09	Up	10.9039	11.7898	10.7156	12.9721	15.5344	11.8151
EPOR	6.02176	2.59019	0.0404377	Up	0.0775678	0.0588915	0.0381581	0.176716	0.268466	0.038382
EPPK1	2.03136	1.02245	1.67e-06	Up	2.83227	3.87469	2.83139	2.50821	3.06691	3.33461
EPS15	2.39317	1.25893	0.00107216	Up	22.382	23.0446	22.8588	25.9473	31.5569	17.7998
EPT1	0.442285	-1.17695	6.24e-07	Down	12.6606	14.6463	14.2212	3.11918	2.29869	3.1085
ERAL1	2.04927	1.03511	1e-06	Up	10.751	12.1901	11.6148	11.8505	10.5359	10.3971
ERAP1	3.5897	1.84386	5.78e-09	Up	3.58039	3.00489	3.23968	4.69412	6.52142	5.06412
ERBB3	0.026833	-5.21985	5.73e-78	Down	83.165	73.7483	66.466	0.747863	0.948481	1.07557
ERCC3	2.02926	1.02095	6.63e-07	Up	8.71283	9.40209	9.57172	9.60863	8.22003	8.21363
ERCC6L	0.187918	-2.41183	1.38e-21	Down	6.33805	5.8076	6.13987	0.426413	0.70748	0.4453
ERICH5	0.00734614	-7.0888	2.62e-10	Down	1.52349	1.55036	0.842758	0	0.0127057	0
ESCO2	0.0161598	-5.95145	3.2e-55	Down	5.71118	5.54953	5.52817	0.0228469	0.059005	0.0421791
ESM1	0.176544	-2.5019	0.00781523	Down	0.552693	0.487058	0.517881	0.00881761	0.0364362	0.0813937
ESPL1	0.0257825	-5.27747	1.4e-77	Down	6.24076	5.92268	6.8662	0.110408	0.0313657	0.0891761
ESPN	3.88614	1.95834	0.00110614	Up	0.117633	0.231863	0.237406	0.284971	0.288126	0.475731
ESR1	29.9732	4.9056	1.19e-37	Up	1.71494	0.727602	0.860175	13.6542	17.974	14.5382
ESR2	0.423763	-1.23867	0.0266748	Down	0.831831	0.990138	1.41025	0.207836	0.273262	0.148248
ESRRA	5.68008	2.50591	6.94e-26	Up	8.6895	7.9631	8.04026	21.0881	24.3116	19.442
ETFA	3.27495	1.71147	3e-19	Up	37.7846	31.6733	33.2217	55.14	48.6698	52.5249
ETFB	3.07709	1.62156	1.55e-12	Up	35.3968	38.515	38.6206	54.7325	42.5163	63.5237
ETFDH	6.13458	2.61696	4.48e-29	Up	12.9511	12.5647	12.6969	35.5737	30.6287	42.6463
ETHE1	2.69976	1.43283	1.39e-05	Up	5.27776	4.08657	5.04576	6.51112	4.18087	7.49519
ETNK1	0.476129	-1.07057	1.97e-07	Down	21.74	25.6767	21.3892	3.95951	5.83191	5.25897
ETNPPL	1534.33	10.5834	4.25e-233	Up	0.0372796	0.0176898	0.0534888	27.665	24.3473	25.7215
ETV1	0.130815	-2.9344	1.56e-32	Down	7.77498	6.45069	6.67525	0.541271	0.320046	0.41746
ETV5	0.242877	-2.0417	2.96e-24	Down	24.8901	23.4341	21.8197	2.29065	2.96502	2.60727
EVA1C	2.90193	1.53701	0.00792017	Up	0.292889	0.764394	0.495281	0.711422	0.532195	0.826537
EVI5	0.417934	-1.25865	7.99e-10	Down	23.1354	23.3712	20.0626	4.47811	4.40239	3.99823
EVI5L	2.28923	1.19487	2.97e-08	Up	8.95141	8.15537	9.57759	9.84424	10.5336	7.88973
EVPL	19.3542	4.27457	4.25e-05	Up	0	0.00404548	0.0244648	0.114252	0.0354086	0.108101
EXD1	3.93466	1.97624	0.00129041	Up	0.67443	0.387011	0.205752	1.12452	0.770841	0.446254
EXO1	0.00153892	-9.34387	6e-64	Down	2.63438	2.20479	2.4989	0	0	0.00527321
EXOC3L1	0.316252	-1.66085	3.19e-05	Down	2.22718	2.43718	2.24528	0.525368	0.243836	0.253021
EXOC6	0.441576	-1.17927	0.000314485	Down	40.5576	26.1019	30.9567	6.69734	6.05982	7.34934
EXT1	0.439874	-1.18484	1.42e-09	Down	24.8862	32.597	30.2611	6.58305	5.29893	5.98211
EXTL1	6.59395	2.72114	2.2e-05	Up	0.619495	1.18822	0.80732	2.45565	1.66563	3.83979
EYA4	2.25015	1.17002	0.00144	Up	28.3267	25.4961	25.4508	31.6055	32.4766	18.4888
EZH1	3.49104	1.80366	4.08e-20	Up	11.09	11.3924	10.3721	16.6935	18.53	17.774
EZH2	0.251125	-1.99352	2.03e-21	Down	27.4326	26.917	29.0238	2.34928	3.99268	3.28006
F13A1	3.50564	1.80968	0.015064	Up	3.121	4.39982	4.43652	9.93236	2.52287	7.20773
F2	0.0468982	-4.41432	4.11e-48	Down	12.6882	17.3834	12.6231	0.253553	0.433826	0.226735
F2R	0.323374	-1.62872	0.000377338	Down	13.6337	9.13601	7.83936	1.41889	1.34739	1.84876
F2RL1	0.185472	-2.43073	0.00301591	Down	0.754888	0.384164	0.475405	0.0293231	0.0681576	0.0406014
F3	0.302343	-1.72574	5.78e-05	Down	8.16431	9.43605	5.35046	1.43568	0.407134	1.41187
F5	4.42221	2.14477	0.000655682	Up	0.19169	0.263598	0.105845	0.550476	0.194972	0.413766
F8	2.82308	1.49727	1.35e-12	Up	2.14849	2.36509	2.28229	3.35369	2.70051	2.84455
FA2H	122.411	6.93559	0.0122708	Up	0.0149479	0	0	0.0701122	0.144859	0.665683
FAAP100	0.498584	-1.00409	7.35e-05	Down	4.82072	5.80874	5.34395	1.2461	1.44351	0.977159
FAAP20	0.354733	-1.4952	2.87e-07	Down	9.46094	9.21266	8.70515	1.42288	1.08931	2.00533
FAAP24	0.406621	-1.29824	0.00069966	Down	5.54589	4.74674	6.18308	0.937707	0.663738	1.52278
FABP4	122.152	6.93253	8.24e-07	Up	0.0203273	0.30866	0.0999966	2.68326	8.38618	12.334
FABP7	0.104395	-3.25988	1.49e-07	Down	5.15346	11.6467	8.11034	0.292639	0.241849	0.661818
FABP9	Inf	Inf	0.042696	Up	0	0	0	0.263216	0.0339894	7.89652
FADS1	0.47594	-1.07115	1.21e-06	Down	16.6926	15.4261	18.3431	3.56304	4.2873	3.24226
FADS3	0.359041	-1.47778	1.39e-09	Down	14.8566	13.5564	17.5826	1.75602	2.86161	2.99076
FAF1	3.128	1.64524	5.18e-15	Up	17.682	18.2186	16.4125	22.5499	28.0923	24.8298
FAH	8.54171	3.09452	7.03e-08	Up	1.97555	2.10699	1.78942	8.23243	9.81993	5.05062
FAHD1	9.61474	3.26525	6.62e-09	Up	13.1918	10.9587	10.1779	68.2385	52.9041	32.5613
FAIM	0.131341	-2.92861	1.35e-18	Down	12.5806	15.9566	11.9407	0.95207	0.532749	0.988693
FAM107A	3.72502	1.89725	7.31e-08	Up	3.1311	6.09219	4.97572	7.20948	9.81598	7.13349
FAM107B	0.365909	-1.45044	5.15e-07	Down	12.3789	10.3111	9.26978	2.62554	1.21659	1.6471
FAM109B	0.197424	-2.34063	1.12e-25	Down	15.125	18.7722	19.7041	2.31592	1.22065	1.3961
FAM110A	0.0389516	-4.68217	7.75e-39	Down	11.0854	11.3757	8.45332	0.205325	0.0374314	0.323319
FAM110C	16.5397	4.04787	8.6e-06	Up	0.0201983	0.0575066	0.115922	0.372189	0.720046	0.362301
FAM110D	2.40248	1.26453	0.00810863	Up	0.855606	1.14119	1.74427	1.30157	1.69674	1.12994
FAM111B	0.413107	-1.27541	0.000660855	Down	4.7198	3.02268	3.25166	0.782678	0.785042	0.546057
FAM114A1	0.440231	-1.18367	4.38e-10	Down	23.7396	30.4508	29.7827	7.40646	4.77334	4.99162
FAM114A2	2.11569	1.08113	1.69e-08	Up	20.9321	21.6505	16.9213	22.4557	16.6965	19.3586
FAM117A	0.43878	-1.18843	1.76e-07	Down	15.2243	14.7476	13.9197	2.6792	2.5844	3.66678
FAM117B	0.479017	-1.06185	0.00222132	Down	3.40173	5.01521	2.91876	0.583097	1.0076	0.890552
FAM118B	0.464615	-1.10589	0.000419192	Down	9.37194	12.4895	16.0401	3.28671	2.10374	2.78909
FAM122B	0.0566041	-4.14295	1.01e-33	Down	56.3552	47.3393	41.2962	1.42371	1.12713	1.27121
FAM124B	0.0858691	-3.54172	1.7e-21	Down	9.51695	11.0629	7.00686	0.465333	0.485618	0.140258
FAM131C	0.0113319	-6.46346	1.06e-32	Down	5.95224	5.22704	5.86254	0.0517972	0.0267546	0.0119532
FAM132B	2.5963	1.37646	0.0289172	Up	1.16977	0.716225	0.835327	0.884958	1.07093	1.33036
FAM133B	0.402137	-1.31424	4.77e-10	Down	19.4768	20.959	18.565	3.68197	3.90842	3.36995
FAM134B	5.37552	2.4264	1.3e-06	Up	15.5165	25.4353	16.9498	34.631	60.8746	46.4276
FAM13B	0.491495	-1.02475	8.11e-08	Down	18.6174	19.6436	19.2349	4.42155	4.18534	4.478
FAM149A	0.261649	-1.9343	0.000305204	Down	1.5403	1.43637	1.47152	0.125647	0.148342	0.265102
FAM155A	0.0231456	-5.43312	3.39e-10	Down	2.56993	1.87438	1.54127	0.0159446	0.0329432	0.0147182
FAM159A	0.0821795	-3.60508	4.75e-07	Down	3.13089	2.2425	2.17951	0	0.102228	0.182691
FAM160A1	4.59392	2.19972	2.45e-20	Up	10.3154	11.1576	9.22987	18.8865	20.991	25.2883
FAM160B2	2.08108	1.05733	2.11e-07	Up	8.34987	9.73859	7.7878	8.16839	8.61639	8.07033
FAM161B	2.71313	1.43996	0.000146956	Up	1.00944	1.4622	1.86216	1.31718	1.85719	2.22634
FAM162A	4.77607	2.25582	9.72e-11	Up	36.9125	25.6767	36.6827	57.1594	83.5047	78.6799
FAM166B	2.05608	1.0399	0.0173116	Up	1.44434	1.54207	2.32611	1.19247	1.74963	2.08982
FAM167A	0.309711	-1.691	0.0136269	Down	0.295323	0.33123	0.511779	0.0269844	0.0836287	0.0498175
FAM169A	0.186456	-2.42309	1.52e-18	Down	6.75302	8.70361	7.98359	0.343021	0.63332	1.03075
FAM171A1	0.237929	-2.0714	1.09e-17	Down	18.0162	26.9955	24.0226	2.77475	1.94304	2.88793
FAM171A2	0.304335	-1.71627	7.11e-15	Down	36.4991	35.7143	34.5127	2.83167	5.85052	6.2353
FAM171B	0.1223	-3.0315	2.38e-40	Down	8.38043	9.72168	10.1279	0.431717	0.494114	0.668005
FAM179B	0.444476	-1.16982	1.05e-09	Down	15.3147	14.7479	15.6989	3.30291	3.31501	2.79917
FAM180A	44.1913	5.46569	0.000314292	Up	0	0.302079	0.0434953	3.76799	2.57054	0.525005
FAM180B	6.63785	2.73072	0.00228564	Up	1.46551	2.13972	1.47884	7.02499	6.55487	1.95236
FAM181A	0.00962119	-6.69957	7.71e-07	Down	0.781955	0.927626	0.993728	0	0	0.0120914
FAM184B	8.67736	3.11726	7.08e-06	Up	0.960911	1.21116	0.553949	3.19924	5.08218	2.53525
FAM188A	0.465726	-1.10245	1.49e-06	Down	15.4704	16.3591	13.6844	3.57129	2.82525	3.44407
FAM188B	0.272488	-1.87573	2.02e-09	Down	7.13377	11.2804	7.9093	1.50057	0.932902	0.890002
FAM189A1	0.0673374	-3.89245	0.00302856	Down	0.337142	0.447942	0.608121	0.0451813	0	0
FAM189A2	7.93666	2.98853	7.07e-34	Up	6.66277	7.47503	6.47856	23.3729	22.6051	29.7312
FAM195A	6.25121	2.64414	2.44e-29	Up	8.20484	7.4649	7.56098	26.0349	20.9577	20.5302
FAM195B	0.43741	-1.19294	3.48e-09	Down	33.3378	39.0726	39.8696	6.40341	6.81025	9.47677
FAM196A	0.453253	-1.14161	0.00784126	Down	1.88978	3.05421	2.97609	0.639405	0.531021	0.486065
FAM196B	9.10155	3.18611	0.0353323	Up	0.0337773	0.0480837	0.0138468	0.0452659	0.093524	0.261151
FAM198B	0.487442	-1.0367	1.96e-07	Down	36.1113	36.5053	33.9021	9.98869	7.21353	6.94544
FAM19A1	0.00360513	-8.11573	2.61e-08	Down	1.03338	2.46068	3.48143	0	0	0.0116212
FAM19A4	0	#NAME?	2.58e-08	Down	0.450677	1.01224	0.825227	0	0	0
FAM200A	0.180174	-2.47254	3.67e-11	Down	4.51416	3.88071	4.37403	0.491035	0.294213	0.29009
FAM208A	0.475107	-1.07368	3.59e-09	Down	36.3944	37.1722	37.0137	9.10692	7.82274	7.43681
FAM210A	2.48112	1.31099	9.25e-10	Up	7.77445	8.99553	9.49198	10.2394	8.4233	11.5426
FAM210B	27.7771	4.79583	1.68e-25	Up	4.86217	3.19098	3.88999	44.8693	62.5223	46.1958
FAM212A	0.384637	-1.37843	5.38e-08	Down	14.7576	18.4481	19.2119	3.17213	3.71635	2.38831
FAM212B	0.11227	-3.15495	1.14e-33	Down	21.3005	23.3992	23.6103	1.18109	1.22013	1.14278
FAM213B	0.300768	-1.73327	4.35e-19	Down	146.604	155.757	152.346	22.9886	19.0491	21.4046
FAM214A	2.72256	1.44496	2.12e-14	Up	13.1874	15.1061	12.0445	18.2796	16.6651	15.8644
FAM219A	2.75636	1.46276	1.45e-05	Up	3.40539	3.49867	2.94572	4.54272	4.39009	3.6329
FAM220A	10.0949	3.33556	2.86e-49	Up	10.8642	11.0536	12.8051	56.4576	58.401	47.2286
FAM221A	3.13454	1.64826	0.00517503	Up	0.849511	0.855075	0.253274	0.793467	0.641498	1.4171
FAM222B	2.36681	1.24294	3.37e-08	Up	4.22498	4.86471	4.06645	4.76524	5.062	4.54478
FAM227A	0	#NAME?	0.00488175	Down	0.18541	0.243637	0.245564	0	0	0
FAM25A	14.6934	3.8771	0.0406269	Up	0.0166701	0.063282	0.0136676	0.0781904	0.103853	0.443367
FAM3B	0.191192	-2.38691	0.038476	Down	1.56678	1.05173	0.313313	0.12803	0.132261	0
FAM46B	18.9464	4.24385	3.34e-08	Up	0.0728281	0.0691162	0.049759	0.382263	0.487319	0.810826
FAM47E	0.12246	-3.02962	2.1e-10	Down	3.04666	2.95423	3.01379	0.221897	0.149	0.14338
FAM53B	5.93363	2.56891	6.98e-36	Up	8.22058	10.988	10.4185	26.0485	27.7327	27.2297
FAM53C	3.31975	1.73108	2.52e-17	Up	12.6393	13.855	13.876	18.4963	21.1885	22.1792
FAM57A	0.289891	-1.78642	1.54e-11	Down	7.8497	9.9484	8.02971	1.33556	0.928318	1.21
FAM60A	0.109217	-3.19473	2.78e-37	Down	13.3518	12.6063	12.9519	0.609544	0.575523	0.786511
FAM63A	3.87513	1.95424	5.11e-21	Up	5.21294	6.18801	4.4925	8.29169	9.87423	10.2138
FAM64A	0	#NAME?	3.75e-69	Down	11.134	9.82688	12.3237	0	0	0
FAM65A	3.02874	1.59872	9.42e-16	Up	11.6805	14.0307	12.4836	16.3527	19.8139	17.0966
FAM65C	0.470485	-1.08778	0.0319223	Down	3.67262	10.3525	9.19602	1.48936	1.86524	1.62861
FAM69A	3.33611	1.73817	6.01e-16	Up	5.20993	6.57243	6.92826	10.2601	10.0641	8.48844
FAM71E1	51.6437	5.69052	1.58e-11	Up	0.0627741	0.476597	0.926419	13.7966	14.3394	6.44532
FAM72A	0.0214553	-5.54252	1.99e-18	Down	1.76865	1.73522	2.37111	0.00800751	0.0413608	0.00739158
FAM73A	0.396726	-1.33378	5.95e-10	Down	16.9656	16.1668	14.2434	3.23091	2.74708	2.7492
FAM76B	0.466453	-1.1002	2.68e-06	Down	10.209	10.7925	9.62241	1.93649	2.57787	2.06366
FAM78A	3.71992	1.89527	3.61e-08	Up	19.3029	20.2877	17.0946	32.5121	39.1357	25.5422
FAM81A	0.356168	-1.48937	0.0114249	Down	0.421857	0.739119	0.685099	0.146772	0.106697	0.0501785
FAM83C	10.2131	3.35236	0.0132484	Up	0.0222772	0.0317127	0.0182648	0.126881	0.123364	0.0895632
FAM83D	0.0276611	-5.176	4.09e-45	Down	8.31971	7.55567	7.58277	0.106694	0.119405	0.0738651
FAM83F	0.0142814	-6.12972	0.000112758	Down	0.0994693	0.481438	0.358836	0	0	0.0061524
FAM83H	4.11789	2.04191	1.64e-07	Up	0.211118	0.395579	0.328434	0.493306	0.655749	0.612729
FAM91A1	0.46706	-1.09832	2.18e-08	Down	14.5684	15.2178	15.1793	3.81335	2.99565	2.94188
FAM92A1	0.362775	-1.46285	4.02e-11	Down	22.6234	24.4911	21.6634	4.63259	3.87357	3.059
FAM98A	3.07881	1.62237	8.35e-17	Up	12.2702	12.1531	13.6044	21.7753	15.9411	16.7405
FAM98B	2.22828	1.15593	3.99e-07	Up	7.35829	7.05466	6.09466	8.0663	6.69757	6.45927
FANCA	0.37232	-1.42539	6.23e-10	Down	5.05083	6.51881	6.25697	0.996058	0.990727	1.07667
FANCB	0.0321547	-4.95883	1.4e-25	Down	3.32703	2.9688	2.73637	0.0911358	0.0144843	0.032356
FANCC	0.441144	-1.18068	3.74e-05	Down	8.60222	8.08031	7.34131	1.72096	1.46124	1.74091
FANCD2	0.0622709	-4.0053	2.58e-60	Down	11.5827	10.7525	10.5056	0.261405	0.262438	0.424821
FANCI	0.372395	-1.4251	2.57e-11	Down	8.70594	9.0235	9.56554	1.54928	1.80872	1.33161
FANCL	0.458028	-1.12649	9.9e-06	Down	12.1197	10.1956	9.28815	2.27938	2.25614	2.18234
FAP	0.209611	-2.25422	1.92e-28	Down	32.9909	33.6942	34.8763	3.56062	2.12594	4.23934
FAR2	0.292668	-1.77266	1.64e-12	Down	6.21667	7.38799	6.69589	0.864048	0.815467	1.06837
FARSB	2.83637	1.50405	2.38e-15	Up	30.229	28.2217	28.6444	40.7304	37.7554	36.0954
FASN	0.427707	-1.22531	1.08e-11	Down	39.0573	42.8446	43.0584	7.78316	8.67084	8.21929
FASTKD1	0.438931	-1.18793	3.62e-08	Down	14.1666	14.172	13.578	3.04369	2.68575	2.80372
FASTKD5	2.90637	1.53922	3.9e-13	Up	5.78566	6.4457	6.37062	8.60254	8.73208	7.64695
FAT1	0.118334	-3.07906	5.73e-59	Down	59.4542	67.4895	67.5009	4.50612	2.70666	3.50216
FAT3	0.0853722	-3.55009	1.17e-05	Down	3.97679	12.117	10.9241	0.468213	0.315151	0.27793
FAT4	0.337145	-1.56856	0.000230891	Down	19.3322	38.7696	37.5395	6.55218	4.91725	3.39735
FBF1	0.366821	-1.44685	1.63e-11	Down	9.16804	10.5648	9.13647	1.83724	1.39106	1.68539
FBN2	0.0385511	-4.69709	5.56e-32	Down	68.5912	98.1056	109.673	2.16274	1.76494	0.995686
FBN3	0.0126976	-6.2993	1.47e-147	Down	17.835	16.5894	17.0989	0.0555752	0.14452	0.0990628
FBP1	85.7954	6.42283	0.00103377	Up	0.15127	0	0.159459	8.64458	1.10694	3.15443
FBXL13	0.163669	-2.61115	0.0029283	Down	0.588966	0.500724	0.593548	0.00822177	0.0424675	0.0758936
FBXL15	2.06363	1.04519	0.00125864	Up	2.84796	2.60344	3.51968	3.04489	2.72515	2.82363
FBXL16	0.0609315	-4.03667	0.00114806	Down	0.385508	0.532159	0.718348	0.0234832	0.0121297	0.0108384
FBXL18	2.07975	1.05641	0.000146876	Up	3.62374	3.95026	3.6536	3.59299	4.29647	2.86986
FBXL19	0.402713	-1.31218	8.61e-08	Down	6.86026	10.0324	8.64913	1.0994	1.75315	1.85939
FBXL21	0.28448	-1.8136	0.000135705	Down	2.01734	1.28286	1.28269	0.183911	0.137742	0.2886
FBXL22	0.265092	-1.91544	3.15e-13	Down	16.2174	14.1997	15.0606	1.25488	1.55838	2.77266
FBXL4	7.92681	2.98674	5.22e-10	Up	5.72676	4.69737	4.36202	17.9608	22.7254	13.466
FBXL7	0.464886	-1.10505	1.42e-05	Down	5.70529	9.42019	7.86907	1.95271	1.37798	1.6121
FBXL8	4.78284	2.25787	0.000536108	Up	0.219142	0.351955	0.234956	0.632538	0.68845	0.44834
FBXO15	0.237917	-2.07147	1.44e-12	Down	9.07959	7.00931	7.79456	0.920254	0.961232	0.755084
FBXO24	2.36927	1.24444	0.00408819	Up	1.32277	0.755538	1.19499	0.919171	1.55998	1.10604
FBXO3	2.45969	1.29847	1.33e-11	Up	21.4463	20.9114	20.4501	24.0187	26.2903	21.1068
FBXO30	2.82042	1.49591	0.000232383	Up	12.2867	12.5638	13.6391	15.8321	21.4412	12.6788
FBXO31	19.5882	4.29191	6.61e-75	Up	4.47518	5.07012	4.0582	40.2763	44.8412	37.7957
FBXO32	23.5398	4.55703	4.13e-09	Up	8.01252	8.7686	5.5026	70.6896	112.694	57.0288
FBXO4	0.385664	-1.37458	1.4e-06	Down	6.64301	6.81169	5.6552	1.35584	0.828057	1.25155
FBXO40	220.907	7.7873	2.81e-154	Up	1.26388	0.609897	1.0099	113.575	80.8441	104.641
FBXO41	0.024441	-5.35455	0.00519587	Down	0.244789	0.232313	0.253515	0.00863286	0	0
FBXO44	2.23809	1.16227	0.000223016	Up	1.83402	1.85563	3.39263	2.33595	2.40266	2.5969
FBXO46	0.439987	-1.18447	9.14e-05	Down	5.57465	5.26231	5.33845	1.18536	1.17308	0.93787
FBXO47	7.31402	2.87066	0.000145911	Up	0.0738125	0.120996	0.104531	0.526065	0.283338	0.207522
FBXO5	0.0749552	-3.73783	7.44e-35	Down	9.83607	8.74673	9.93771	0.294077	0.268056	0.431138
FBXW12	0.468392	-1.09421	3.63e-06	Down	13.6159	13.9256	12.6568	2.98213	2.63333	3.11615
FBXW5	5.20074	2.37872	1.54e-14	Up	7.45184	8.17501	7.83327	14.9911	20.1361	21.0794
FBXW7	2.4626	1.30018	6.68e-12	Up	12.1543	11.3869	10.5803	14.9193	12.5361	11.5728
FBXW9	0.348409	-1.52114	0.000251034	Down	2.61481	2.7151	2.71134	0.608079	0.383294	0.313951
FCER1A	Inf	Inf	1.19e-06	Up	0	0	0	0.518449	0.259154	0.401382
FCGBP	0.0113631	-6.45949	7.15e-23	Down	6.48116	5.38092	3.61699	0.0277748	0.0368907	0.0164818
FCGRT	2.51566	1.33094	9.81e-05	Up	23.0574	26.9723	29.485	29.5858	38.0189	24.3814
FCHO1	2.35925	1.23833	0.0180634	Up	0.462166	0.230091	0.26711	0.355371	0.204536	0.506113
FCMR	15.0956	3.91606	0.00266666	Up	0	0.0880092	0.0570246	0.613621	0.192578	0.200757
FCN1	10.5873	3.40427	0.0118604	Up	0.0569992	0.180314	0.607529	2.44436	0.28934	1.48072
FCRL5	Inf	Inf	2.62e-16	Up	0	0	0	0.370848	0.257497	0.51629
FDX1	2.20831	1.14294	7.47e-07	Up	7.76544	8.43276	8.39047	9.28714	7.08385	8.84288
FECH	5.07249	2.3427	6.32e-26	Up	7.15735	6.14808	5.77984	13.4704	14.0499	17.3879
FEM1A	13.7222	3.77844	5.65e-21	Up	35.8421	33.9363	35.7155	219.505	266.443	182.203
FEN1	0.317904	-1.65334	4.03e-11	Down	9.83965	11.1493	11.4519	1.55081	1.63017	1.58221
FER	0.47255	-1.08146	1.01e-07	Down	22.781	24.2432	22.2331	5.03316	4.5878	5.54216
FER1L6	0.120256	-3.05582	4.8e-10	Down	0.833392	0.691511	0.769166	0.0213605	0.0598949	0.0450686
FEZ1	0.335201	-1.5769	0.000110681	Down	3.51922	5.08511	6.28055	1.17905	0.402954	0.75285
FFAR3	Inf	Inf	0.0486038	Up	0	0	0	0.0789935	0.0408022	0.0455734
FGB	3.86546	1.95064	0.0489816	Up	0.255877	0.281178	0.375415	1.01068	0.26102	0.3915
FGD1	0.474142	-1.07661	4.28e-07	Down	11.344	12.0594	11.4999	2.26858	2.33341	3.05501
FGD2	2.1962	1.13501	0.00481501	Up	0.677674	0.877002	0.681893	0.90817	0.518845	0.857367
FGD3	7.05334	2.81831	2.41e-05	Up	0.224356	0.29178	0.156695	1.04676	0.385377	0.786359
FGD4	0.416942	-1.26208	5.55e-09	Down	13.225	13.3199	11.8495	3.27923	1.93173	2.25759
FGD5	2.11653	1.0817	6.2e-08	Up	4.97265	5.98132	4.66565	4.91081	4.76627	5.60004
FGD6	2.66301	1.41306	1.44e-10	Up	2.52365	3.13848	2.50017	3.70965	3.20264	3.14138
FGF10	0.200289	-2.31984	9.65e-13	Down	3.22091	3.00699	2.92943	0.28107	0.290359	0.277982
FGF11	0.186104	-2.42582	4.81e-19	Down	8.44996	7.75728	6.84718	0.601217	0.457284	0.939183
FGF12	0.267328	-1.90332	0.00060572	Down	1.11301	1.31474	0.88342	0.0714053	0.262277	0.0659128
FGF13	2.37171	1.24593	1.23e-05	Up	10.0336	8.47399	9.37745	10.6796	11.94	7.98738
FGF16	0.326251	-1.61595	0.000833764	Down	5.09193	5.01272	4.73561	0.891173	0.499769	0.869632
FGF18	0.362476	-1.46404	0.0146562	Down	2.84893	7.48322	7.94173	1.5518	0.712485	0.807169
FGF4	0	#NAME?	2.33e-08	Down	0.984258	0.890646	1.59519	0	0	0
FGF5	0.162214	-2.62403	0.0370215	Down	0.731833	0.189418	0.690933	0	0	0.123452
FGF6	0.275043	-1.86227	7.6e-06	Down	17.5624	11.0884	19.6081	2.15297	2.14831	1.87445
FGF7	0.230846	-2.115	6.18e-14	Down	8.7263	8.28154	8.31145	0.670085	0.806023	1.22861
FGF9	0.379099	-1.39935	5.58e-08	Down	4.06301	4.91188	5.30287	0.601254	0.854669	1.03453
FGFR1	0.328982	-1.60392	3.85e-18	Down	61.3964	85.5491	74.6364	11.2285	10.8699	11.5229
FGFR2	0.38836	-1.36453	0.000181917	Down	1.21303	1.70901	1.46619	0.213677	0.24238	0.328735
FGFR4	0.0431988	-4.53286	2.41e-100	Down	73.3246	68.2446	67.0075	1.14462	1.83938	1.15797
FGGY	3.43282	1.77939	1.5e-13	Up	3.1282	3.22143	3.17414	4.92806	4.91433	5.29001
FGL1	2.09568	1.06742	0.00058641	Up	3.55171	2.77586	2.50089	2.93984	2.2416	3.45029
FGL2	12.9233	3.69191	4.05e-16	Up	1.71493	1.28229	0.995953	8.48777	5.58923	10.0648
FGR	2.66415	1.41368	3.11e-05	Up	1.18446	1.31342	1.25735	1.58733	1.1047	1.95879
FH	3.27779	1.71272	1.22e-20	Up	58.6206	43.5713	50.0389	77.1929	72.0901	82.8995
FHAD1	0.0770046	-3.69891	0.000318941	Down	0.353252	0.164876	0.213659	0.0194018	0.0040086	0.00358188
FHDC1	0.226777	-2.14065	4.24e-12	Down	3.59758	4.3876	3.20443	0.317596	0.2259	0.634394
FHIT	0.149006	-2.74656	0.00226269	Down	2.98134	3.89041	3.42211	0.499422	0	0.230503
FHL1	9.25373	3.21003	0.00496672	Up	346.519	286.638	326.293	871.116	803.27	2459.25
FHL3	10.8102	3.43433	1.62e-09	Up	16.6471	21.0082	17.6553	59.8115	100.09	114.452
FHL5	7.79052	2.96172	1.48e-05	Up	0.201532	0.334705	0.330467	0.658316	0.959078	1.48024
FHOD1	17.0292	4.08994	1.37e-87	Up	4.00688	4.8074	5.52153	34.8294	37.833	39.9946
FHOD3	5.25986	2.39503	2.54e-07	Up	10.5532	10.6969	11.3813	29.5997	16.6914	33.8006
FIBIN	0.210883	-2.24549	2.25e-08	Down	32.0742	47.1781	57.746	4.03357	5.83546	3.35668
FIBP	2.55789	1.35495	2.37e-11	Up	20.0158	19.3909	21.8752	28.624	23.3706	20.8055
FIGNL1	0.0968061	-3.36876	1.45e-18	Down	3.87818	3.31343	3.23809	0.0954876	0.126827	0.245541
FILIP1	3.64956	1.86772	9.6e-24	Up	16.6548	14.1762	12.8523	25.0914	24.9555	23.9223
FILIP1L	2.42851	1.28007	3.22e-12	Up	30.4924	38.6306	34.4517	34.757	39.7968	41.3307
FIS1	4.3067	2.10658	1.4e-27	Up	28.0577	28.0359	28.1232	55.9752	58.2121	53.6006
FITM1	3.12591	1.64428	1.66e-09	Up	22.2111	21.3495	22.265	30.406	37.2823	27.2688
FITM2	2.69939	1.43263	2.3e-11	Up	3.91814	4.94834	5.31264	5.71292	5.31943	6.661
FJX1	0.281597	-1.8283	6.39e-06	Down	4.06073	7.02746	7.58569	0.896313	1.0031	0.512181
FKBP10	0.248768	-2.00713	1.16e-10	Down	37.8758	55.02	60.4844	7.96012	4.47461	5.30236
FKBP11	0.314996	-1.6666	0.000810392	Down	10.9833	16.4692	22.3327	3.65524	1.06439	2.6268
FKBP14	0.254864	-1.9722	1.75e-11	Down	11.4112	15.5108	17.8668	2.12738	1.32499	1.84991
FKBP15	0.341468	-1.55018	4.97e-08	Down	39.6799	28.649	35.5333	7.42914	4.59413	4.58241
FKBP3	2.00189	1.00136	5.72e-07	Up	76.6532	78.6364	80.3155	71.7239	59.6252	87.6112
FKBP4	2.52926	1.33871	8.32e-09	Up	46.4386	55.1482	57.5002	74.7691	61.5496	50.035
FKBP5	5.88892	2.558	5.8e-06	Up	17.1623	23.8694	20.2785	48.0613	74.6073	42.4468
FKBP6	67.6911	6.08089	0.0278423	Up	0.0165074	0	0	0.011061	0.377078	0.132733
FKBP7	0.31781	-1.65376	2.13e-10	Down	30.6164	40.8833	44.7959	8.05734	4.82852	4.29646
FKBP9	0.460569	-1.11851	0.00874484	Down	52.1787	92.636	117.601	21.4947	17.4808	16.7992
FLII	2.77537	1.47268	7.62e-16	Up	33.645	34.9733	31.9538	43.6713	42.4165	43.1215
FLNC	3.93969	1.97808	1.3e-06	Up	469.954	368.778	397.817	777.376	514.794	984.325
FLOT1	3.51197	1.81228	1.91e-21	Up	30.0652	29.3344	30.5294	55.2719	49.0525	42.1498
FLOT2	11.0488	3.46582	7.45e-60	Up	8.98952	8.61398	9.76176	42.9233	50.1653	46.6359
FLRT1	4.89111	2.29016	7.82e-08	Up	1.61022	1.1131	1.06757	2.57749	3.62592	2.37308
FLRT3	0.218199	-2.19629	8.89e-19	Down	5.92823	6.79144	7.27674	0.877652	0.637495	0.51056
FLT1	3.90092	1.96381	1.15e-23	Up	4.54089	5.90251	4.58868	9.68907	8.91587	8.47441
FLT3LG	14.1779	3.82557	3.55e-19	Up	0.566116	0.402947	0.328774	2.63953	2.80841	3.10763
FLYWCH1	2.92321	1.54755	1.86e-09	Up	3.10693	2.43229	2.8546	3.91256	3.4812	4.02287
FLYWCH2	6.11131	2.61148	6.19e-11	Up	0.995554	1.33385	1.20036	4.15947	2.95922	2.87964
FMN1	0.378919	-1.40004	0.00681029	Down	0.40395	0.903029	1.04142	0.144358	0.136702	0.127702
FMNL1	4.49656	2.16882	1.06e-10	Up	1.06484	1.31993	1.45508	3.44136	2.00068	2.59419
FMNL3	0.405306	-1.30292	4.39e-11	Down	20.1284	23.0836	22.9374	4.7014	3.64388	4.09179
FMO2	16.6791	4.05997	0.025345	Up	0.135363	0.0481739	0.166473	0.464846	0.363086	1.91521
FMO3	6.80517	2.76663	0.00649317	Up	0.0729825	0.029684	0.042741	0.181639	0.0866043	0.199912
FMO4	0.451543	-1.14706	0.00257135	Down	2.30947	3.35499	2.54936	0.639745	0.303652	0.782062
FMOD	5.80105	2.53631	0.022854	Up	10.0161	56.1194	93.805	238.757	146.644	42.4324
FN1	0.324712	-1.62277	3.61e-10	Down	267.48	331.139	393.93	66.5817	37.9779	45.5083
FN3KRP	0.359777	-1.47482	3e-11	Down	22.8973	26.5163	22.6468	4.30401	3.88282	3.80878
FNBP1L	0.299538	-1.73919	3.28e-19	Down	19.3086	21.4503	19.0402	2.61067	2.84122	2.81898
FNDC1	0.36997	-1.43452	0.000253933	Down	40.3988	77.3553	63.9314	14.2998	11.1433	5.52221
FNDC3B	0.463466	-1.10947	1.09e-09	Down	30.9309	40.742	42.1808	8.59891	7.12408	8.69391
FNDC5	0.159086	-2.65212	6.78e-22	Down	28.961	25.5123	25.8749	1.62488	1.63062	2.67838
FNIP2	2.2563	1.17396	9.74e-08	Up	4.12252	5.66291	3.95147	4.46533	4.31872	5.51509
FNTB	2.41006	1.26907	0.0183094	Up	9.75559	8.88012	9.52349	15.1213	10.8126	5.67014
FOLH1B	0.227979	-2.13303	6.04e-24	Down	20.3372	22.9898	19.8016	2.13498	2.38198	2.12279
FOPNL	2.10191	1.0717	2.39e-07	Up	9.35973	8.83951	8.0469	10.6076	7.1323	7.96983
FOSL2	2.51186	1.32876	4.79e-07	Up	5.26622	8.87196	8.60644	7.35344	9.77389	9.05042
FOXH1	0.234831	-2.09031	2.87e-06	Down	1.86908	3.03875	2.82621	0.287436	0.265122	0.284279
FOXJ2	5.37779	2.42701	9e-24	Up	8.55163	9.82081	9.66613	21.9072	26.1935	21.371
FOXM1	0.0213767	-5.54782	2e-37	Down	4.17909	3.8819	4.16176	0.0924612	0.0136453	0.0182891
FOXN2	2.10695	1.07515	4.95e-07	Up	11.7389	12.1592	12.2647	10.5258	11.9469	12.7301
FOXN3	2.73765	1.45294	8.98e-11	Up	21.4975	23.0353	20.1377	22.8826	29.4815	29.2446
FOXO3	5.8512	2.54873	7.14e-10	Up	8.87355	8.32372	8.18311	22.2678	28.2866	17.9379
FOXO4	5.4349	2.44225	9.84e-15	Up	9.21087	9.09767	7.23841	18.7811	25.1762	20.0324
FOXO6	21.6965	4.43939	5.45e-05	Up	0.488265	0.735956	0.541613	4.36867	9.26469	3.76616
FOXP1	2.29019	1.19547	5.55e-10	Up	11.2383	13.7378	13.1896	15.565	12.6001	12.3171
FOXP3	5.48332	2.45505	2.47e-05	Up	0.151028	0.19452	0.256497	0.448165	0.582456	0.48709
FOXP4	2.33692	1.22461	1.37e-06	Up	1.74852	2.26898	2.66823	2.98882	2.27248	1.9776
FOXRED2	0.295646	-1.75806	8.62e-07	Down	3.45853	3.40337	3.51573	0.247991	0.530043	0.631492
FOXS1	11.1785	3.48266	1.99e-18	Up	0.687127	0.978159	0.598578	3.06466	4.46652	4.0641
FPGT	0.410331	-1.28514	2.62e-05	Down	5.63759	8.67997	5.46556	1.50674	1.02666	1.22316
FRAS1	0.497418	-1.00747	7.28e-05	Down	24.2181	20.82	18.1177	3.53601	5.14547	5.8299
FREM1	0.267643	-1.90162	4.45e-06	Down	18.8634	15.9943	15.1493	1.08123	0.880681	4.278
FREM2	0.423503	-1.23956	0.00029467	Down	15.7535	11.277	12.6573	3.50248	3.04236	1.279
FRG1	2.2606	1.17671	9.08e-08	Up	15.3159	13.7395	12.4967	15.7493	15.2796	12.5242
FRMD4A	0.429333	-1.21983	4.03e-10	Down	28.6739	29.0056	27.7623	5.48032	5.722	5.76755
FRMD6	0.492748	-1.02108	1.81e-07	Down	17.7311	17.5499	15.5557	4.26182	3.61408	3.75033
FRMPD1	0.0175906	-5.82905	8.88e-94	Down	10.6	9.84047	8.54975	0.125187	0.0850817	0.0273689
FRMPD3	0.00233448	-8.74268	1.91e-22	Down	0.936927	0.746526	1.28577	0.00335722	0	0
FRMPD4	0.0517176	-4.2732	1.91e-11	Down	3.07251	1.98932	1.80587	0.0155028	0.1057	0.040069
FRRS1	2.94799	1.55973	0.00151451	Up	1.11091	1.48559	0.761776	1.73237	1.8875	0.930738
FRRS1L	0.162649	-2.62017	2.23e-11	Down	11.1344	9.15143	7.9061	0.790239	0.576252	0.772363
FRS3	2.16721	1.11584	0.000461195	Up	1.80371	2.36628	1.51146	1.98175	1.96462	1.73088
FRY	3.58561	1.84222	2.59e-23	Up	10.1146	9.35222	10.1699	15.2171	16.9872	16.9668
FRZB	6.10195	2.60927	1.53e-05	Up	10.7044	9.42665	5.70158	16.2407	22.1326	34.5759
FSCN1	0.156769	-2.67328	2.38e-42	Down	67.0649	82.5446	76.9423	6.50213	5.70749	4.21205
FSD1	0.16784	-2.57484	0.00315698	Down	0.456436	0.746849	0.929113	0.0316388	0.0544741	0.0778804
FSD1L	2.21542	1.14758	0.00304553	Up	10.4971	8.9097	6.92237	8.57898	6.3067	12.3151
FSD2	4.51465	2.17461	1.82e-31	Up	30.0725	22.0728	21.8159	56.9257	50.0956	48.4949
FSIP1	0.00757209	-7.04509	6.67e-06	Down	1.71414	0.615537	0.822984	0	0.0106896	0
FST	0.361552	-1.46772	1.9e-05	Down	16.5488	26.039	17.5011	3.09194	4.73375	2.08412
FSTL1	0.238161	-2.06999	6.09e-30	Down	383.198	452.867	486.214	51.2197	39.8351	55.0022
FSTL4	0.144589	-2.78997	1.18e-05	Down	0.762131	0.977415	1.16528	0.0690103	0.00712912	0.121034
FTH1	4.56715	2.19129	2.67e-10	Up	406.702	374.9	376.63	860.293	958.663	626.395
FTSJ2	2.03468	1.0248	5.82e-05	Up	5.14295	5.81511	5.2047	5.36819	5.33413	4.49334
FUBP1	0.470652	-1.08727	2.73e-09	Down	101.471	111.082	107.278	22.8912	21.0367	25.7841
FUNDC2	5.02602	2.32942	2.29e-35	Up	35.0364	36.557	31.9976	77.5574	77.3585	86.0415
FURIN	2.25367	1.17228	0.00135794	Up	16.4749	19.3603	16.1015	16.2202	23.0172	14.4935
FUT1	0.237834	-2.07197	0.0166368	Down	0.763026	0.754309	0.534363	0.0532579	0.0550182	0.117987
FUT4	0.276966	-1.85222	6.93e-14	Down	10.8331	14.4471	13.4004	1.4572	1.14071	2.36439
FXR1	3.19933	1.67777	1.22e-20	Up	154.542	140.289	134.501	228.564	210.797	198.024
FXR2	5.24324	2.39046	6.33e-36	Up	20.1885	20.6981	19.6003	51.2317	49.9442	45.624
FXYD1	12.3793	3.62986	1.45e-70	Up	21.4243	15.4505	22.8929	105.218	121.315	116.639
FXYD2	24.6929	4.62603	0.000595903	Up	0.0363163	0	0.0893258	0.559687	0.703878	0.1797
FXYD3	3.50815	1.81071	0.0125708	Up	0.39746	0.431088	0.418979	0.665808	0.373385	1.00091
FYB	8.92549	3.15793	0.00117982	Up	0.245883	0.370143	0.222451	1.85778	0.434311	1.21668
FYCO1	6.38959	2.67572	1.45e-44	Up	12.5789	15.7175	13.5164	37.7254	43.2046	42.1524
FYN	0.219012	-2.19092	1.03e-28	Down	40.4947	40.8323	37.4454	5.01946	3.1988	3.90329
FYTTD1	2.55808	1.35506	9.68e-14	Up	42.5075	39.9613	38.7253	49.618	45.7185	48.487
FZD1	0.388799	-1.3629	6.11e-08	Down	5.73107	5.58637	5.9786	0.910613	0.972963	1.22963
FZD10	0.109395	-3.19238	7.91e-16	Down	4.95324	4.64613	3.80138	0.0675375	0.0797368	0.534365
FZD2	0.15668	-2.67411	3.54e-22	Down	11.8029	14.1596	12.8645	0.856581	1.12733	0.812356
FZD3	0.305569	-1.71043	2.82e-09	Down	2.75948	3.87776	3.88515	0.361249	0.505769	0.609885
FZD7	4.11222	2.03992	0.000121565	Up	6.12508	8.78637	7.13801	15.8833	17.3416	8.43478
FZD8	0.437553	-1.19247	6e-08	Down	21.3306	29.9142	28.4532	6.45772	5.32468	4.33403
FZD9	0.3889	-1.36253	5.15e-08	Down	10.5238	11.0465	8.2666	1.26077	1.92222	2.15904
G0S2	3.47969	1.79896	0.00139833	Up	0.675398	1.80981	0.55375	1.49078	1.07254	2.28533
G2E3	0.278949	-1.84193	5.63e-16	Down	22.1945	17.5252	18.8719	2.80305	2.52703	2.27
GAA	2.55498	1.35331	6.64e-08	Up	4.54601	5.18371	5.82801	5.81531	7.1232	5.368
GAB2	8.11863	3.02124	1.21e-06	Up	5.96165	6.60295	6.31682	15.849	21.6485	33.2039
GABARAP	3.27818	1.7129	5.23e-20	Up	97.3591	108.155	117.575	172.827	172.038	144.675
GABPB1	0.409504	-1.28805	1.16e-09	Down	17.0542	14.3541	14.4676	2.8721	3.12451	2.70747
GABRA2	0.106895	-3.22573	1.11e-09	Down	3.01283	3.0297	2.92823	0.387715	0.0690567	0
GABRA3	0.0445309	-4.48905	1.41e-28	Down	7.04254	9.72906	11.2173	0.263952	0.166266	0.148567
GABRA5	0	#NAME?	0.0451365	Down	0.0581842	0.662624	0.166966	0	0	0
GABRB2	0	#NAME?	2.04e-06	Down	0.404232	0.793715	0.399995	0	0	0
GABRB3	0.242269	-2.04532	0.00670682	Down	0.528937	1.20285	0.523676	0.0468104	0.0552658	0.148148
GABRD	0	#NAME?	0.014811	Down	0.0154515	0.205296	0.392724	0	0	0
GABRE	0.0744407	-3.74776	1.03e-58	Down	26.2662	35.4292	32.8789	1.4704	1.1022	0.686927
GABRG1	0.000302119	-11.6926	1.94e-51	Down	11.7523	9.68645	7.75653	0	0	0.00412079
GABRQ	0.0762731	-3.71268	0.000109246	Down	0.476875	0.785342	0.689972	0.00939814	0.0485438	0.00867524
GABRR1	101.368	6.66346	6.98e-05	Up	0	0	0.0130563	0.0640224	0.264554	0.27579
GADD45A	3.77353	1.91591	0.000476692	Up	6.35177	6.90233	6.6985	14.214	14.0126	6.55286
GADD45B	2.83597	1.50384	3.21e-06	Up	2.51032	1.90968	2.79324	3.67119	3.48912	2.34136
GADL1	57.9945	5.85784	6.52e-15	Up	2.20062	2.20178	1.44061	68.8468	57.5425	30.789
GAL3ST1	0.0937977	-3.4143	0.0109732	Down	0.49037	0.58678	0.48945	0.0571442	0	0.0131872
GAL3ST3	0.135019	-2.88877	0.00317185	Down	0.452435	0.978977	0.682541	0.109138	0.0250544	0
GAL3ST4	0.442539	-1.17612	0.0155912	Down	1.84878	3.82335	4.68312	0.739582	0.620771	0.750964
GALE	0.469651	-1.09034	3.68e-05	Down	8.00262	9.84442	10.8575	2.75876	1.9123	1.58747
GALK1	0.456149	-1.13242	1.62e-06	Down	16.9587	18.8713	18.0434	4.14219	3.76561	3.46671
GALNT13	0.00657362	-7.2491	5.66e-10	Down	0.604243	1.69466	1.71545	0	0.00624273	0.00557818
GALNT14	5.93908	2.57024	9.87e-06	Up	0.402652	0.579359	0.500519	1.49697	0.773223	1.82369
GALNT15	17.4613	4.12609	6.2e-09	Up	0.298312	0.0492362	0.0850722	0.747409	1.1851	1.62853
GALNT16	0.409062	-1.28961	0.00163916	Down	6.73822	11.1804	13.998	1.76568	1.92566	2.31541
GALNT2	0.387917	-1.36618	9.84e-13	Down	18.7297	21.3861	20.3292	3.67535	3.49878	3.67054
GALNT7	0.411967	-1.2794	6.04e-09	Down	14.1818	14.4391	13.0225	2.21423	2.43718	3.28486
GALNT9	0.103929	-3.26632	0.0135758	Down	0.34108	0.104725	0.254972	0	0.0208322	0.0124097
GALR1	0.0986758	-3.34116	0.0358005	Down	0.295582	0.561035	0.226188	0.0132039	0	0.0365649
GALT	0.490598	-1.02739	5.05e-05	Down	7.51884	10.8265	10.6912	2.43219	1.85804	2.30171
GANC	4.97359	2.31429	0.000506471	Up	7.33952	5.95573	4.75682	16.731	17.7501	7.09997
GAP43	0.0338116	-4.88634	0.0325983	Down	0.219518	0.260413	0.239974	0	0	0.0113148
GAPDH	14.6347	3.87132	3.16e-32	Up	997.954	979.37	1068.7	7365.51	7669.9	5580.67
GAPT	12.4368	3.63655	0.000430411	Up	0	0.136433	0	0.404579	0.139317	0.222297
GAREM	0.435919	-1.19787	4.26e-07	Down	9.34162	8.49366	9.11312	1.74105	1.97702	1.71555
GAREML	2.79667	1.48371	6.62e-05	Up	2.54388	3.2667	2.85752	3.07206	4.69075	3.34691
GARNL3	0.338555	-1.56254	9.88e-06	Down	1.60249	1.7529	1.73598	0.24149	0.271746	0.282624
GARS	2.28249	1.19061	6.62e-06	Up	15.7456	18.4525	18.1347	22.7222	13.2684	19.6301
GAS2	0.238868	-2.06572	0.0179509	Down	4.34242	17.0426	20.3665	2.41496	1.4986	0.681147
GAS2L1	0.462718	-1.1118	4.72e-05	Down	5.67768	6.34462	4.78831	1.00918	1.19254	1.38728
GAS2L2	0.00344187	-8.18259	4.54e-77	Down	10.5457	13.0342	9.07777	0	0.00714271	0.0446765
GAS2L3	0.119405	-3.06606	4.92e-31	Down	11.4204	11.3644	11.4179	0.626739	0.655447	0.6071
GAS6	4.45638	2.15587	3.77e-09	Up	6.20007	10.3602	7.09421	15.0261	19.678	13.5255
GAS8	0.24886	-2.00659	5.91e-09	Down	3.83375	3.07327	3.11755	0.447975	0.383241	0.329522
GATA2	8.4254	3.07475	1.38e-15	Up	0.529498	0.859131	0.392116	2.80404	1.89174	2.23972
GATA3	59.3437	5.89102	1.99e-30	Up	0.0210331	0.0266149	0.0459862	0.779843	0.757087	1.03209
GATA6	2.58292	1.369	0.0267954	Up	0.367548	0.232544	0.20927	0.232599	0.459371	0.271542
GATAD2B	3.31178	1.72761	9.7e-17	Up	8.41826	12.4111	11.1089	16.2232	16.6803	15.7975
GATB	3.93252	1.97545	3.7e-23	Up	7.00221	7.05344	6.29927	14.1478	12.1845	10.7943
GATC	3.96077	1.98578	1.36e-20	Up	6.69781	6.76268	6.57529	13.5651	12.4796	10.7229
GATM	3.99022	1.99647	8.37e-21	Up	6.26206	6.09866	7.51496	13.8569	10.994	12.0023
GATSL2	32.0994	5.00447	1.94e-12	Up	15.247	15.3631	15.8961	194.298	311.143	179.881
GATSL3	2.37593	1.24849	7.92e-05	Up	2.1937	2.74116	3.11755	3.03783	3.16355	2.62325
GBA2	2.52274	1.33499	2.15e-12	Up	16.2049	17.8664	19.8311	21.516	21.5377	19.81
GBAS	10.5283	3.39621	2.36e-57	Up	43.0243	38.0824	41.2789	188.167	181.144	228.745
[truncated: 5,128 more rows]
