# Supplementary material for: Comprehensive Analysis of mRNA, lncRNA, circRNA, and miRNA Expression Profiles and Their ceRNA Networks in the Longissimus Dorsi Muscle of Cattle-Yak and Yak
Source: Front Genet. 2021 Dec 13;12:772557. doi: 10.3389/fgene.2021.772557 (PMC8710697; doi:10.3389/fgene.2021.772557)
Supplement: Supplementary file 1 [file DataSheet1.ZIP › Supplementary Table S3.xls.xlsx]

## Sheet: Supplementary Table S3
Table S3. The 791 lncRNAs of of significant differential expression.
lncRNA_id	FoldChange	log2FoldChange	pValue	Regulation	Expression_Y1	Expression_Y2	Expression_Y3	Expression_CY1	Expression_CY2	Expression_CY3
TCONS_00003650	Inf	Inf	2.67e-159	Up	3.2e-07	1.58e-07	3.33e-08	27334.8	34285.2	23129.3
TCONS_00035574	0.000873987	-10.1601	5.34e-143	Down	26204.3	28114.1	26446.1	12.7399	3.8516	34.888
TCONS_00029263	2539.7	11.3104	1.05e-110	Up	0.613711	0.604945	9.13e-20	727.462	763.668	774.202
TCONS_00005361	Inf	Inf	3.53e-87	Up	0	0	0	79.2013	109.753	108.479
TCONS_00007369	144.137	7.1713	2.29e-82	Up	0.0030704	0.891261	30.7207	1097.24	1384.52	1107.14
XR_001351403.1	91.4779	6.51535	5.61e-80	Up	8.76401	13.6765	13.4263	885.975	726.457	816.061
TCONS_00021400	Inf	Inf	1.03e-78	Up	0.0168342	0.00072139	2.43e-07	140.656	148.412	149.469
TCONS_00026628	72.1483	6.17289	4.9e-75	Up	223.994	220.334	205.749	12321.4	12511.4	9771.84
TCONS_00011754	589.86	9.20423	1e-71	Up	1.73331	0.0584482	0.19748	253.054	319.085	240.147
TCONS_00006972	0.00604625	-7.36974	3.23e-68	Down	214.252	193.593	179.509	1.07702	0.889682	0.649237
TCONS_00020876	Inf	Inf	8.48e-63	Up	4.11e-08	3.46e-11	0.026677	162.44	169.256	167.109
TCONS_00020986	0.0244288	-5.35527	3.42e-61	Down	3737.38	3131.86	3341.09	58.2297	76.0981	49.9783
TCONS_00036257	0.0198936	-5.65155	5.18e-59	Down	70.0505	84.8894	68.6272	0.66519	1.28576	1.31039
TCONS_00030100	37496.6	15.1945	8.13e-58	Up	0.137474	0.41419	0.255386	7402.96	9492.6	4890.52
TCONS_00026513	184.747	7.5294	1.59e-55	Up	8.16869	10.1025	6.32328	1016.69	1380.92	928.088
TCONS_00026514	0.0279998	-5.15844	4.63e-55	Down	2550.54	2951.55	2602.64	9.52086	10.5687	144.321
TCONS_00030098	160.666	7.32792	1.4e-54	Up	8.73864	16.6287	15.6276	2004.33	1277.34	1589.84
TCONS_00025714	33.8948	5.08299	2.69e-53	Up	36.0188	27.2453	46.4798	813.962	1058.06	901.923
TCONS_00025305	25.6881	4.68303	3.21e-50	Up	49.8969	44.6258	70.1816	1078.48	931.979	1143.32
TCONS_00037918	Inf	Inf	8.09e-49	Up	0	0	0	55.8784	45.6771	63.9747
TCONS_00036710	30.7653	4.94323	1.73e-48	Up	6.583	32.2388	7.99889	325.864	344.339	366.036
TCONS_00011368	83.395	6.38189	8.71e-47	Up	0	1.19755	2.76267	83.8965	77.6261	91.5019
TCONS_00009466	0.0410746	-4.60561	1.03e-46	Down	1881.45	2161.23	2341.69	91.5534	76.1749	27.5333
XR_314844.1	0.0209907	-5.5741	5.93e-46	Down	163.614	141.599	139.411	3.00868	1.81987	2.06737
XR_001351999.1	0.0198096	-5.65766	2.75e-45	Down	77.8912	93.4836	84.7179	0.793915	1.25056	1.66405
TCONS_00026081	Inf	Inf	1.59e-44	Up	0.0327408	0.0139768	0.00698348	1911.62	1542.74	2850.54
TCONS_00021389	0.0493352	-4.34124	2.98e-44	Down	3072.82	2895.82	3487.88	77.543	183.154	85.0387
TCONS_00001079	0.000524881	-10.8957	4.89e-44	Down	16.7125	15.7901	13.2177	0.0193546	0	0
TCONS_00008411	238.055	7.89515	4.98e-44	Up	18.7665	18.3866	16.0454	2438.53	2997.28	3864.79
TCONS_00004713	717.004	9.48584	1.11e-43	Up	5.47e-45	0.180403	0.300235	99.7353	123.221	102.192
TCONS_00013248	0.00111898	-9.8036	1.73e-43	Down	538.012	761.433	873.223	0	1.80935	0
TCONS_00030448	Inf	Inf	2.11e-40	Up	0	0	0	57.6141	55.8197	42.573
TCONS_00021035	0.0651148	-3.94087	5.93e-39	Down	21837.7	19587.5	18256.6	980.172	893.738	987.176
TCONS_00017808	0.0114656	-6.44655	7.27e-39	Down	164.028	127.002	97.5393	1.1622	1.33839	0.730139
TCONS_00012152	16.0775	4.00697	1.27e-38	Up	263.215	257.833	183.948	3047.87	2675.41	2587.8
TCONS_00024711	0.0276551	-5.17631	1.82e-38	Down	19.1196	20.9806	18.9459	0.609736	0.415875	0.187902
TCONS_00025306	48.7089	5.60611	1.97e-38	Up	9.32978	18.4472	19.5144	725.201	502.754	487.675
TCONS_00007342	15.9527	3.99573	1.33e-37	Up	152.235	185.571	145.947	1904.23	2017.77	1753.18
TCONS_00012335	0.000562374	-10.7962	2.56e-37	Down	51.6387	30.9308	43.7346	1.64e-12	0.0655175	0.00271919
TCONS_00025303	14.7759	3.88517	1.64e-36	Up	100.673	87.9561	134.568	1410.47	1124.2	1030.94
TCONS_00025716	78.0026	6.28545	1.26e-33	Up	2.0805	2.39873	0.313477	65.5127	93.9934	103.277
TCONS_00035472	199.315	7.63891	1.31e-33	Up	0.0837671	0.0397959	0	5.13923	5.92304	6.69803
TCONS_00033855	Inf	Inf	1.42e-33	Up	0	0	0	4.17378	3.69761	3.50731
TCONS_00021587	Inf	Inf	2.99e-33	Up	1.24e-11	9.64e-19	2.42e-19	18.3105	15.2574	14.1882
TCONS_00030942	81.4245	6.34739	3.54e-33	Up	0	3.20232	2.04608	95.354	94.0784	124.181
XR_314845.2	0.0151908	-6.04066	8.54e-33	Down	22.8639	22.6169	28.5606	0.473591	0.265934	0.1163
TCONS_00001905	Inf	Inf	5.13e-32	Up	1.42e-24	5.19e-27	9.83e-28	384.344	490.643	227.414
TCONS_00030094	16.6138	4.05431	1.66e-31	Up	648.026	942.091	982.414	9113.55	9874.47	12601.9
XR_001351589.1	0.082277	-3.60337	2.18e-31	Down	681.609	643.952	656.67	43.3132	33.7942	43.2959
TCONS_00025297	Inf	Inf	3.27e-31	Up	0	0	4.15e-22	44.3221	30.9417	55.907
TCONS_00020987	0.0969558	-3.36653	2.07e-30	Down	9534.03	8601.12	9369.56	541.189	706.136	720.12
TCONS_00035144	0.0142541	-6.13248	3.06e-30	Down	10.1367	8.54005	9.05027	0.0867177	0.147715	0.0505772
TCONS_00010705	0	#NAME?	3.35e-29	Down	5.12344	7.35978	8.9031	0	0	0
TCONS_00021037	0.10411	-3.26382	4.75e-29	Down	55469.1	53357.5	52812.4	4559.65	3943.44	3922.9
TCONS_00029302	0.0396817	-4.65538	9.37e-29	Down	70.4006	51.5075	50.2811	2.42309	1.91269	0.706131
TCONS_00034162	0	#NAME?	1e-28	Down	7.89226	9.05509	8.64769	0	0	0
TCONS_00034949	Inf	Inf	1.22e-28	Up	0.000826004	0.000124761	1.35e-06	4.7319	5.00672	5.41525
TCONS_00036893	15.1333	3.91965	2.7e-28	Up	36.9399	32.3402	18.5899	281.748	371.661	314.23
TCONS_00016470	585.96	9.19466	4.77e-28	Up	0.198191	0	3.85e-08	16.2653	27.9427	28.2944
TCONS_00025300	9.13909	3.19205	7.91e-28	Up	240.21	261.681	308.985	1953.29	1573.29	1968.15
TCONS_00015571	52.7397	5.72082	8.82e-28	Up	1.0988	2.38804	0.920224	65.416	64.2297	38.586
TCONS_00010573	11.0696	3.46853	6.38e-27	Up	73.1615	85.5609	71.0405	729.222	616.284	529.484
TCONS_00005692	9.47521	3.24416	1.53e-26	Up	211.561	216.35	159.345	1465.68	1426.4	1193.16
TCONS_00030097	0.021398	-5.54638	2.23e-26	Down	2260.89	2945.2	3475.47	48.2749	37.6675	51.9035
TCONS_00021036	0.123473	-3.01773	4.14e-25	Down	3249.45	3112.93	3045.69	269.083	306.257	281.152
XR_001351404.1	58.7012	5.87532	5.51e-25	Up	0.489152	0.907134	1.22679	45.7472	45.701	26.3668
TCONS_00025295	Inf	Inf	1.29e-24	Up	0.000860746	1e-06	1.1e-05	13.7352	6.92358	12.1966
XR_001352021.1	514.885	9.00811	1.48e-24	Up	4.99e-16	2.23e-18	1.79306	348.9	163.661	238.254
TCONS_00020870	0.0590625	-4.08161	3.66e-24	Down	112.474	119.153	84.991	3.97667	5.37901	4.34734
TCONS_00033753	399.296	8.64132	5.94e-24	Up	0.107305	0	0.0297432	15.4817	15.4456	7.70216
TCONS_00032522	0.0867817	-3.52647	1.15e-23	Down	432.453	637.29	418.762	12.3642	38.8986	42.8451
TCONS_00033908	0.0888032	-3.49324	1.95e-23	Down	104.516	93.8043	115.214	6.17257	9.7337	4.71135
TCONS_00033076	Inf	Inf	4.38e-23	Up	0	0	0	3.82332	2.14457	2.19394
TCONS_00010494	0.0230258	-5.4406	1.42e-22	Down	1482.39	2567.4	1564.72	61.8185	1.24e-17	33.1835
TCONS_00023137	62.6517	5.96928	2.53e-22	Up	0.17662	0.552582	0.271851	14.5819	18.1131	12.6956
TCONS_00010495	0.0300664	-5.0557	2.69e-22	Down	329.514	461.189	242.344	4.22037	16.7405	1.7829
XR_001352016.1	7.89103	2.98021	3.78e-22	Up	31.147	43.9702	32.1676	204.462	178.811	237.647
TCONS_00022566	12.6833	3.66486	5.7e-22	Up	1.35471	2.17477	0.592661	11.3096	14.6977	11.5739
TCONS_00031157	0.0361873	-4.78837	7.84e-22	Down	46.733	50.1416	40.9689	1.62263	1.489	0.56584
TCONS_00020865	0.0973528	-3.36063	9.37e-22	Down	735.582	688.042	450.349	81.2275	33.0099	20.1821
TCONS_00032569	60.1017	5.90933	9.62e-22	Up	0.298618	0.625942	0.120374	14.7146	15.4037	14.7974
XR_001351367.1	0.0844228	-3.56622	1.07e-21	Down	29.1834	34.9931	28.3642	1.65594	2.57454	1.52904
TCONS_00020868	0.147252	-2.76364	1.42e-21	Down	3160.26	3921.56	3439.72	354.226	442.906	344.899
TCONS_00025304	6.77489	2.7602	2.22e-21	Up	61.3854	69.0822	83.5163	356.491	362.461	357.026
TCONS_00036713	18.7027	4.22518	2.3e-21	Up	3.15046	1.44908	2.44871	31.9632	25.9631	40.4187
TCONS_00008385	0.120107	-3.0576	3.48e-21	Down	553.738	504.649	410.406	29.6507	46.9294	52.5278
TCONS_00009886	Inf	Inf	4.15e-21	Up	8.34e-21	8.14e-26	3.39e-23	89.9827	45.8038	106.055
TCONS_00033910	0.0881157	-3.50446	4.35e-21	Down	43.4574	38.5033	33.0933	3.01027	2.80865	1.63757
TCONS_00004711	53.5858	5.74378	5.93e-21	Up	0.340535	4.04177	4.98e-24	60.1914	68.6531	36.386
TCONS_00020869	0.14158	-2.82031	6.43e-21	Down	389.029	382.207	322.764	35.6551	48.7922	29.5487
TCONS_00034892	0.0134536	-6.21586	6.61e-21	Down	23.0358	25.0606	16.9382	0.204109	6.05e-45	0.423022
TCONS_00031953	15.2681	3.93245	7.92e-21	Up	7.31898	7.81441	5.0485	73.4542	72.3805	78.1601
TCONS_00021299	0.0242576	-5.36542	8.62e-21	Down	828.033	1460.03	873.82	8.83289	35.635	11.6866
TCONS_00033520	7.65381	2.93618	9.58e-21	Up	7.20101	7.65006	5.65709	34.9451	45.2945	34.891
XR_314947.1	0.00269028	-8.53803	2.69e-20	Down	27.7016	22.6739	26.5562	0	0	0.136751
TCONS_00017752	0.0835456	-3.58129	3.32e-20	Down	10.134	13.3557	8.98123	0.836816	0.722054	0.436243
TCONS_00019974	48.6827	5.60534	4.03e-20	Up	0.84559	0.264775	0.863974	22.3833	31.965	17.8311
TCONS_00036868	0.0357886	-4.80436	8.6e-20	Down	10.6521	7.64464	7.1282	0.339903	0.229794	0.0984856
TCONS_00005492	9.33609	3.22282	1.12e-19	Up	30.7946	43.7762	36.7525	264.846	257.729	243.869
TCONS_00034823	0.136034	-2.87796	1.63e-19	Down	288.53	232.549	274.854	21.8098	31.3923	26.8051
TCONS_00021562	6.83512	2.77297	3.4e-19	Up	148.101	136.951	98.9979	577.073	772.001	574.127
TCONS_00035389	17.725	4.14772	4.1e-19	Up	1.12561	0.802562	0.880371	11.2772	14.9072	10.5109
TCONS_00025167	6.7541	2.75576	4.24e-19	Up	153.452	132.482	110.957	718.505	718.712	534.68
TCONS_00014414	20.4992	4.3575	4.55e-19	Up	5.78387	13.45	10.6929	109.63	159.095	181.32
TCONS_00024461	133.814	7.06409	8.26e-19	Up	0.0187419	0.0174895	0.0557808	2.67435	2.93547	2.69833
TCONS_00021633	87.0601	6.44394	1.07e-18	Up	0.0350819	0.0688718	0.0434515	3.08346	3.69139	2.51199
TCONS_00015920	0.0442443	-4.49836	1.96e-18	Down	57.9442	59.2283	43.6303	1.96859	1.05202	2.17902
TCONS_00018923	99.6629	6.63898	5.71e-18	Up	0.0306475	0.140308	0.0244529	4.37705	3.95219	4.98284
TCONS_00024891	0.0299506	-5.06127	8.43e-18	Down	23.9815	22.2627	21.2501	0.407526	0.459687	0.601727
TCONS_00021337	0.0226076	-5.46705	9.62e-18	Down	51.1209	101.058	81.0276	8.88e-13	0.0144794	3.80177
TCONS_00025713	5.3414	2.41722	1e-17	Up	6459.58	6468.88	6702.57	22543.7	27472.7	27354.3
TCONS_00034111	0.0474379	-4.39782	1.44e-17	Down	1499.44	2242.19	2450.96	70.3342	99.8429	48.2525
TCONS_00033947	6.00539	2.58626	1.7e-17	Up	160.599	172.424	138.231	720.314	638.007	720.114
TCONS_00006860	0.155805	-2.68219	2.63e-17	Down	121.709	121.563	150.278	17.9085	11.172	16.4298
TCONS_00025296	Inf	Inf	3.64e-17	Up	0.000672392	8.71e-07	8.73e-06	8.5222	4.47468	7.56446
TCONS_00026262	0.177075	-2.49757	3.89e-17	Down	23.0474	22.5288	19.3848	2.79861	2.86672	2.79602
TCONS_00023056	29.8659	4.90043	4.23e-17	Up	0.0442357	0.100549	0.115575	2.25531	1.81816	1.77596
TCONS_00019400	Inf	Inf	4.69e-17	Up	0	0	0	6.13998	5.75744	2.59754
TCONS_00023049	21.454	4.42317	5.74e-17	Up	0.115459	0.231013	0.154981	3.02179	3.19548	1.77647
TCONS_00033488	0.0317242	-4.97827	7.74e-17	Down	5.27032	5.67913	3.8629	0.118433	0.11165	0.124364
TCONS_00022563	18.8973	4.24011	1.5e-16	Up	0.0264376	0.683867	0.337292	4.71709	5.30248	4.38206
TCONS_00002521	12.5422	3.64872	1.94e-16	Up	1.05608	0.486896	0.852339	6.97371	7.53954	7.66923
TCONS_00031768	0.149398	-2.74277	3.51e-16	Down	79.3768	79.4299	73.8188	9.26202	7.35197	9.02048
TCONS_00015647	30.4144	4.92668	4.9e-16	Up	0.0471698	0.16713	0.182726	4.12712	2.31542	2.59373
TCONS_00013910	0.0498884	-4.32515	5.62e-16	Down	28.988	28.4215	33.1621	1.27184	1.51694	0.593339
TCONS_00001281	15.8977	3.99074	7.5e-16	Up	1.59782	0.795312	1.08836	14.7731	14.8607	11.8581
TCONS_00016406	0.0398857	-4.64799	8.51e-16	Down	11.558	12.9515	8.75962	0.267763	0.466471	0.239065
XR_001351393.1	0.15278	-2.71047	9.78e-16	Down	57.5453	65.471	63.7757	7.69509	6.4573	6.91865
TCONS_00036820	14.7009	3.87784	1.07e-15	Up	1.23903	0.6211	0.739832	9.04702	9.51592	9.81472
TCONS_00037257	140.183	7.13116	1.8e-15	Up	0.819795	0	0	21.7678	28.3778	35.4491
TCONS_00027748	20.8574	4.38249	1.84e-15	Up	0.114439	0.0529754	0.183573	2.12459	1.83431	1.56741
TCONS_00011670	0.0749183	-3.73854	1.91e-15	Down	57.8132	71.0358	76.5294	4.73422	2.83737	3.92183
TCONS_00021040	5.00226	2.32258	2.14e-15	Up	159.534	138.812	147.902	572.032	528.883	547.998
TCONS_00013860	Inf	Inf	2.23e-15	Up	8.77e-13	1.05e-13	5.92e-05	86.794	130.018	45.3153
TCONS_00031081	6.25222	2.64437	2.28e-15	Up	11.7649	8.50453	11.1678	48.7508	59.1188	37.9779
TCONS_00015578	29.7954	4.89702	2.59e-15	Up	0.287205	1.40758	0.358262	16.0491	15.1074	12.6493
TCONS_00014029	0.187546	-2.41468	2.73e-15	Down	589.936	772.82	717.774	94.7903	133.38	60.4979
TCONS_00000212	0.111694	-3.16238	4.05e-15	Down	164.778	169.198	171.414	0	15.4304	25.9033
TCONS_00006033	Inf	Inf	4.16e-15	Up	1.74e-46	2.02e-36	2.8e-57	27.2192	15.0829	36.451
TCONS_00006034	Inf	Inf	4.16e-15	Up	1.74e-46	2.02e-36	2.8e-57	27.2192	15.0829	36.451
TCONS_00021820	Inf	Inf	4.21e-15	Up	0	0	0	4.82713	4.6988	2.46362
TCONS_00035109	0.0401263	-4.63931	4.8e-15	Down	13.1622	13.4863	11.5048	0.514396	0.190209	0.415411
TCONS_00015022	21.8571	4.45003	4.89e-15	Up	0.164707	0.340384	0.171355	3.69913	4.67228	2.47437
TCONS_00028202	0.0101904	-6.61665	5e-15	Down	336.085	164.946	185.687	2.02928	2.78682	0.410926
TCONS_00027330	0.00726448	-7.10493	5.53e-15	Down	5.3308	5.50721	5.69093	0.0458311	0.04937	0
TCONS_00034110	0.0365791	-4.77284	7.66e-15	Down	1218.95	2491.45	1845	49.0307	80.8919	20.1158
TCONS_00009891	12.1947	3.60819	1e-14	Up	10.2713	4.93167	10.781	94.3317	76.7951	66.875
XR_001351992.1	0.196945	-2.34414	1.1e-14	Down	122.975	135.768	121.882	18.7647	19.1854	17.3149
TCONS_00015260	6.5605	2.71381	1.17e-14	Up	2.10697	1.31705	1.04397	7.27517	8.16133	6.07811
TCONS_00012002	19.3544	4.27459	1.53e-14	Up	0.385377	0.370207	0.167682	5.34706	4.53404	3.28508
TCONS_00034900	0.0922551	-3.43823	2.01e-14	Down	4.72807	3.56012	3.46598	0.250186	0.280798	0.267439
TCONS_00035248	8.37457	3.06601	2.12e-14	Up	0.853881	0.632776	0.304468	3.43258	3.25347	4.1987
TCONS_00034824	0.0497631	-4.32878	2.25e-14	Down	24.5464	21.6555	16.4823	0.249049	1.15569	0.825254
TCONS_00035900	24.6056	4.62091	4.24e-14	Up	0.139843	0.152853	0.0851758	1.69369	2.45108	2.49169
XR_001351332.1	0.00414916	-7.91296	5.43e-14	Down	8.88648	5.58456	5.95476	0.0384812	0	0.0354955
TCONS_00016379	5.95938	2.57516	5.53e-14	Up	2.28371	2.31306	1.8648	10.3257	11.1196	6.9116
TCONS_00009367	0	#NAME?	6.5e-14	Down	4.54053	2.98201	4.30616	0	0	0
TCONS_00025530	0.00225993	-8.7895	7.34e-14	Down	6.32294	8.4964	5.9001	0.0246444	0	0
TCONS_00005238	245.051	7.93694	8.77e-14	Up	0	0.149534	0	7.55443	8.01528	11.7922
TCONS_00026267	0.114063	-3.13209	9e-14	Down	25.0771	28.1648	25.203	2.68047	1.81395	2.13031
TCONS_00003433	70.5382	6.14033	1.04e-13	Up	1.15542	1.84296	2.11e-07	70.0002	30.2505	49.2872
TCONS_00028370	24.4012	4.60888	1.04e-13	Up	2.62664	3.01781	1.79562	37.7313	46.1745	48.7382
XR_001351638.1	8.72739	3.12555	1.48e-13	Up	5.30556	6.89899	2.94754	35.364	32.8974	27.8739
XR_001351878.1	23.4871	4.55379	1.7e-13	Up	2.09278	1.99306	0.853413	34.8207	26.9114	21.6721
TCONS_00021087	0.161925	-2.6266	1.7e-13	Down	102.216	110.101	94.1319	9.75279	11.4866	15.1453
XR_001351506.1	0.179475	-2.47815	2.59e-13	Down	157.495	226.676	226.917	24.0784	23.612	33.2818
TCONS_00010170	0.159736	-2.64624	2.72e-13	Down	5.05927	6.94248	5.25537	0.529597	0.907948	0.58858
TCONS_00001282	10.6235	3.40918	2.87e-13	Up	0.364944	0.614571	0.446197	4.5217	3.66782	2.997
TCONS_00010452	9.31651	3.21979	4.01e-13	Up	2.45757	2.66533	1.54071	12.4957	13.4011	19.3897
TCONS_00026535	5.64466	2.49689	5.32e-13	Up	5.66595	6.53564	4.81941	23.2832	28.9574	18.3942
XR_001351937.1	73.1619	6.19302	5.92e-13	Up	2.60335	1.45461	2.70139	126.789	73.5985	172.109
TCONS_00013965	6.63653	2.73043	9.16e-13	Up	5.48596	4.27705	6.09656	26.9269	31.8199	19.7373
TCONS_00011928	0.0495172	-4.33593	9.4e-13	Down	6.08962	4.26413	4.36052	0.128629	0.245117	0.167007
TCONS_00010341	9.94418	3.31385	1.07e-12	Up	14.3454	2.16e-06	7.42895	62.473	42.4481	56.7634
TCONS_00003004	603.362	9.23688	1.27e-12	Up	0.0277835	2.59e-44	9.73e-42	3.78474	5.19506	1.85319
TCONS_00000008	5.09603	2.34937	1.6e-12	Up	559.851	633.85	651.514	2306.71	2864.61	1790.99
TCONS_00004141	0.1847	-2.43674	1.72e-12	Down	45.4753	51.7754	48.5812	6.80277	6.91981	6.18474
TCONS_00000050	142.435	7.15416	1.85e-12	Up	0.240147	0	0	9.162	8.49197	4.4286
XR_001351545.1	0.133798	-2.90187	2.09e-12	Down	21.0475	21.1127	20.2653	1.81689	2.55659	1.80025
TCONS_00035815	0.166125	-2.58966	2.23e-12	Down	6.57605	6.42275	5.86259	0.713639	0.784873	0.809055
XR_315147.2	0.196115	-2.35023	2.34e-12	Down	21.8158	24.3764	21.6413	4.07496	3.11672	2.63788
TCONS_00014025	0.236609	-2.07942	2.46e-12	Down	234.713	232.827	221.721	40.827	47.6452	31.9492
TCONS_00036033	5.04878	2.33593	3.19e-12	Up	15.5128	12.669	12.2096	62.7289	43.6906	44.0179
TCONS_00011739	0.0866422	-3.52879	3.24e-12	Down	862.072	525.461	840.471	47.1673	18.0817	77.6077
TCONS_00002520	11.2937	3.49745	4.91e-12	Up	0.733858	0.773351	0.280196	3.82664	5.10298	5.74936
TCONS_00030096	0.0086193	-6.85821	5.35e-12	Down	1561.68	2055.86	3343.53	17.7093	19.4144	8.07768
TCONS_00034508	0.0147605	-6.08211	5.47e-12	Down	11.402	13.6926	12.8417	8.92e-55	0.401356	1.53e-38
TCONS_00036790	5.77484	2.52978	6.08e-12	Up	9.67403	8.10294	7.33447	46.1482	32.6795	28.2354
XR_001351955.1	0.209753	-2.25324	6.8e-12	Down	145.367	143.928	129.808	22.3593	19.0521	23.3094
TCONS_00037926	113.577	6.82752	8.39e-12	Up	0	0.593327	0	16.5716	11.981	17.4489
XR_001351717.1	0.211865	-2.23878	1.01e-11	Down	35.5187	41.7573	34.301	6.10924	5.90857	5.37331
TCONS_00000035	5.47469	2.45278	1.22e-11	Up	8.4276	10.1765	6.09065	38.3421	33.9322	26.8601
TCONS_00030679	7.74766	2.95376	1.31e-11	Up	0.826663	0.951659	0.535591	4.90712	4.89407	3.33976
TCONS_00035686	Inf	Inf	1.49e-11	Up	1.01e-07	1.39e-22	1.38e-06	1.66769	0.919991	2.49208
TCONS_00005432	10.4407	3.38414	1.52e-11	Up	18.4371	17.2084	18.0647	107.849	184.628	121.629
TCONS_00016444	22.5987	4.49817	1.6e-11	Up	0.149063	0.295237	0.19086	4.2028	3.97063	2.07146
TCONS_00007126	0.248594	-2.00814	1.63e-11	Down	490.751	487.93	389.635	59.2463	123.57	66.9121
TCONS_00027705	0.107254	-3.2209	1.68e-11	Down	4.85213	6.90289	3.84143	0.459149	0.347244	0.419982
TCONS_00036712	23.6312	4.56262	2.41e-11	Up	4.5873	0.131536	2.09525	57.3528	30.8122	31.6597
TCONS_00014090	23.2124	4.53682	2.44e-11	Up	1.11135	0.586865	0.738989	11.2414	14.7732	15.7286
TCONS_00027567	0.0724595	-3.78668	2.5e-11	Down	14.7573	16.1194	12.638	0.783131	1.01837	0.5256
TCONS_00013508	21.5918	4.43241	2.65e-11	Up	0.196272	0.120953	0.231258	2.96389	3.05213	2.69927
TCONS_00022394	37.4599	5.22728	2.86e-11	Up	0.237941	0.178585	0.146965	5.50192	5.60494	4.5391
TCONS_00032628	0.271804	-1.87936	3.42e-11	Down	1657.92	1549.24	1141.36	303.92	328.404	235.109
TCONS_00001882	0.115363	-3.11574	3.58e-11	Down	4.04465	5.28625	5.01724	0.48593	0.434266	0.309619
TCONS_00015629	56.0163	5.80777	4.71e-11	Up	0	0.123217	0.154429	3.94591	4.40499	3.58581
XR_001351929.1	125.016	6.96597	4.94e-11	Up	0.218697	0	0	6.57522	8.72346	6.41877
TCONS_00003965	29.9645	4.90518	5.13e-11	Up	0.235952	0.359129	0.18941	6.42502	7.5147	3.22452
TCONS_00007127	5.39017	2.43033	5.66e-11	Up	8.07169	22.6135	31.5599	90.8336	96.0729	65.2618
TCONS_00033905	0.13702	-2.86754	5.95e-11	Down	31.3667	35.0368	27.4273	2.67687	3.89593	2.89236
TCONS_00006002	4.19788	2.06966	6e-11	Up	3.7904	3.62427	3.94745	9.3564	13.85	12.0229
TCONS_00011931	4.73022	2.24191	6.41e-11	Up	4.29951	3.39531	2.91222	11.863	13.0167	11.9718
TCONS_00019395	29.9828	4.90606	7.06e-11	Up	0.226572	1.27e-21	0.100605	2.83258	1.58661	2.86988
TCONS_00018138	Inf	Inf	7.3e-11	Up	0	0	0	16.3417	13.7375	19.5339
TCONS_00022831	45.8329	5.51831	7.93e-11	Up	0.133539	0.527863	0	7.8139	7.32215	6.40143
XR_315082.1	0.0873157	-3.51762	9.52e-11	Down	6.44547	4.11137	4.26161	0.294496	0.278967	0.372418
TCONS_00026823	96.355	6.59029	1.06e-10	Up	0.0682159	0.0379003	0.0152402	3.44242	3.80699	1.38722
TCONS_00005373	18.9017	4.24045	1.25e-10	Up	0.524643	2.08732	0.905591	20.4356	13.9071	13.0225
TCONS_00013390	15.168	3.92296	1.3e-10	Up	0.520018	0.688253	0.221535	4.04099	6.70752	4.99357
TCONS_00023085	0.0612863	-4.02829	1.38e-10	Down	21.8592	23.1214	10.1247	0.655672	0.719717	1.05454
TCONS_00006290	0.017885	-5.80511	1.41e-10	Down	3.39047	3.81778	1.50304	0.0139191	0.0273742	0.0652312
TCONS_00001285	8.90928	3.15531	1.5e-10	Up	0.932939	1.18726	1.07137	8.01769	7.47185	5.41048
TCONS_00008676	42.313	5.40303	1.77e-10	Up	0.103133	0.390932	0.299102	6.44834	10.0582	8.29302
TCONS_00012861	0.100963	-3.30811	2.09e-10	Down	4.78146	4.27402	4.21516	0.305513	0.484375	0.202948
TCONS_00020416	0.0149724	-6.06155	2.16e-10	Down	6.93357	5.66769	8.49227	0.0596924	0.151703	0.00893936
TCONS_00022829	Inf	Inf	2.74e-10	Up	0	0	0	5.45432	6.89129	7.09918
TCONS_00026082	Inf	Inf	2.92e-10	Up	0.00157892	0.100011	0.0480654	17.9596	12.6957	12.6494
TCONS_00034439	0.0448306	-4.47937	3.09e-10	Down	15.4369	16.7883	13.1854	0.582245	0.407604	0.512268
TCONS_00018698	0.0675021	-3.88892	3.18e-10	Down	33.9391	67.3794	61.3109	0	5.91402	2.08849
TCONS_00034903	0.122522	-3.02888	3.34e-10	Down	3.06886	2.63572	2.28509	0.248489	0.280618	0.190511
XR_001351700.1	8.17951	3.03201	4.12e-10	Up	2.54195	2.56594	3.91509	21.2199	19.0167	14.8848
TCONS_00031561	0.147291	-2.76326	4.19e-10	Down	4.30218	6.53054	3.99956	0.893961	0.540487	0.180202
TCONS_00016405	0.0295912	-5.07869	4.21e-10	Down	7.24819	9.45184	4.53527	0.0477317	0.00848913	0.37728
XR_001351289.1	0.275766	-1.85848	4.68e-10	Down	59.3271	67.9459	56.46	11.666	10.305	15.2132
TCONS_00029086	8.8615	3.14755	4.84e-10	Up	0.656973	0.285614	0.642719	4.25852	3.12217	3.11736
TCONS_00035687	52.8401	5.72356	5.01e-10	Up	0.0950198	0.105534	0.195946	3.09592	5.20874	7.61626
TCONS_00004471	0.243584	-2.03751	5.87e-10	Down	21.5303	27.4383	19.652	3.80448	4.26644	4.17987
TCONS_00019503	3.54417	1.82545	7.9e-10	Up	133.65	153.677	120.885	375.451	360.064	328.124
TCONS_00007056	108.514	6.76174	8.49e-10	Up	0.0565406	0.0183909	0.0315419	3.99672	3.46074	1.24678
TCONS_00030675	6.61344	2.7254	8.97e-10	Up	1.37767	0.906935	1.12669	6.32012	4.70719	5.67092
TCONS_00005119	20.1705	4.33417	9.06e-10	Up	0.185082	0.104844	0.368567	3.88149	2.93918	3.39713
TCONS_00036052	0.192459	-2.37737	1.01e-09	Down	16.7034	13.3566	15.4151	1.29526	1.41772	3.70286
TCONS_00005363	Inf	Inf	1.02e-09	Up	0	0	0	7.18681	5.04652	10.7217
XR_001351298.1	0.232494	-2.10474	1.03e-09	Down	20.3232	24.7298	22.2843	4.70632	3.68931	3.18064
TCONS_00022555	0.314103	-1.67069	1.04e-09	Down	31787	41232.8	32912.6	6715.51	9297.83	8424.21
XR_001351361.1	0.2496	-2.00231	1.25e-09	Down	114.734	114.282	130.08	20.3236	16.7501	29.0997
TCONS_00028024	0.115715	-3.11135	1.4e-09	Down	7.325	6.2234	7.76625	0.577854	0.289969	0.95716
TCONS_00033774	11.8094	3.56186	1.42e-09	Up	0.0025235	0.310203	3.51598	7.88959	14.8483	12.5776
TCONS_00009966	0.141489	-2.82123	1.68e-09	Down	2.77989	2.44677	1.79802	0.180552	0.208064	0.336223
TCONS_00031459	89.6446	6.48615	1.71e-09	Up	0.067459	0.0659757	0.113269	5.7369	3.70524	5.33084
TCONS_00031460	89.6446	6.48615	1.71e-09	Up	0.067459	0.0659757	0.113269	5.7369	3.70524	5.33084
TCONS_00003624	6.6324	2.72953	1.79e-09	Up	59.5096	91.1421	68.9933	311.496	476.23	283.708
TCONS_00034512	0.0260653	-5.26173	1.89e-09	Down	16.9587	21.6233	28.811	0.53757	0.607575	0.264829
TCONS_00007498	65.5508	6.03454	1.94e-09	Up	0	0.069774	0.0583576	3.09337	2.26313	1.96761
TCONS_00030676	6.20912	2.63439	1.94e-09	Up	1.02998	1.17129	0.366641	4.62058	3.6348	3.32643
TCONS_00030674	3.32312	1.73254	1.98e-09	Up	6.06984	6.02344	4.59414	15.2781	13.2812	12.1774
TCONS_00026102	Inf	Inf	3.08e-09	Up	0	0	0	9.46768	7.75088	4.76976
TCONS_00019394	17.5513	4.1335	3.5e-09	Up	0.126208	0.346605	0.0555429	2.67674	2.73696	1.32634
TCONS_00034842	0.250343	-1.99802	3.58e-09	Down	162.394	205.142	184.304	37.0014	43.3269	21.8273
TCONS_00025274	0.167089	-2.58131	3.59e-09	Down	2.42287	3.15554	3.55176	0.382909	0.393437	0.356647
TCONS_00006876	0.275051	-1.86223	3.66e-09	Down	129.369	125.867	76.9518	24.4451	24.1345	18.2588
TCONS_00014099	6.61417	2.72556	3.95e-09	Up	9.39099	13.9668	15.819	67.3705	65.5728	59.8229
TCONS_00002517	6.7095	2.74621	4.52e-09	Up	1.1155	0.66666	0.694267	3.54555	4.51536	4.14373
XR_314882.1	0.207333	-2.26998	4.97e-09	Down	32.0733	31.406	28.52	4.75049	5.03324	4.26582
TCONS_00008589	0.216122	-2.21008	5.29e-09	Down	11.1434	10.1474	9.20155	1.19241	1.69346	1.94694
TCONS_00013228	Inf	Inf	5.62e-09	Up	0	3.28e-42	1.36e-41	2.16285	2.66588	0.83875
TCONS_00016448	11.9013	3.57305	6e-09	Up	0.710026	0.82397	0.116419	6.10339	4.22929	3.84748
TCONS_00004515	5.01472	2.32617	6.91e-09	Up	1.93084	1.84789	1.16897	6.41889	6.20785	5.53131
TCONS_00015532	0.0660355	-3.92061	8.42e-09	Down	22.1682	16.4234	14.53	2.36168	1.29e-22	0.23407
TCONS_00003801	0.0792973	-3.65658	9.06e-09	Down	691.201	926.229	1265.31	51.172	8.32393	109.649
XR_001351349.1	45.7127	5.51452	9.14e-09	Up	0.492156	0.237184	0	8.14732	8.52474	8.48598
TCONS_00009269	0.0929241	-3.4278	9.35e-09	Down	3.31267	2.54965	2.951	0.22021	0.0674846	0.316451
TCONS_00010174	3.30357	1.72402	9.42e-09	Up	6.02995	6.88219	5.44728	15.9434	14.167	14.4831
TCONS_00021542	0.329449	-1.60187	9.79e-09	Down	224.555	236.629	206.971	50.9354	58.0192	53.0308
XR_001351612.1	6.93882	2.79469	9.91e-09	Up	5.10459	5.12962	6.81194	36.8332	19.1615	32.1242
TCONS_00014432	0.268849	-1.89513	1.04e-08	Down	10.1308	9.68603	8.41396	1.82274	2.12786	1.63564
TCONS_00032521	0.133834	-2.90149	1.09e-08	Down	226.461	404.953	241.595	33.768	52.2797	0
XR_001351269.1	4.40954	2.14063	1.48e-08	Up	5.58495	4.65608	5.65324	14.5379	15.1142	22.0851
TCONS_00002525	6.19849	2.63192	1.62e-08	Up	3.25464	1.49047	2.34402	10.7009	9.61628	12.0844
TCONS_00008809	3.05255	1.61002	1.63e-08	Up	34.7127	28.8122	25.6852	69.5515	64.7394	65.9622
TCONS_00011671	0.140968	-2.82656	1.81e-08	Down	40.944	58.0321	40.163	4.69435	2.83849	6.73935
TCONS_00023061	81.3112	6.34538	1.92e-08	Up	0	0.0703916	0.0593724	3.60718	3.5515	2.17083
TCONS_00017518	Inf	Inf	1.94e-08	Up	0	0	0	6.29504	3.25128	1.75568
TCONS_00011275	Inf	Inf	1.98e-08	Up	0	0	0	9.87814	9.51886	13.9326
TCONS_00035407	6.44307	2.68775	2.14e-08	Up	0.963995	1.08837	0.898949	4.22131	4.2255	5.50141
TCONS_00034503	0.0289753	-5.10903	2.14e-08	Down	9.61226	9.79102	11.9588	0.680896	0	0
TCONS_00003170	0.109045	-3.197	2.18e-08	Down	12.028	24.3428	19.6618	1.09118	3.02944	0.472471
TCONS_00024510	13.8711	3.79401	2.51e-08	Up	1.86232	3.84686	3.01613	22.7199	42.8964	24.7316
TCONS_00017839	0.0114133	-6.45315	2.99e-08	Down	20.4402	61.4592	66.3956	1.25578	0	0
TCONS_00021424	0.0842704	-3.56883	3.22e-08	Down	16.2331	26.2696	15.5393	2.51952	1.03476	0.0821689
TCONS_00034848	0.334494	-1.57995	3.77e-08	Down	567.37	571.899	415.409	132.645	145.185	103.865
XR_001351643.1	0.28017	-1.83563	3.79e-08	Down	20.7872	24.6364	21.8837	5.34319	4.19247	4.3757
TCONS_00007225	10.857	3.44056	4.44e-08	Up	4.31893	2.36289	2.68433	29.7055	31.4131	14.1126
TCONS_00017041	0.318308	-1.6515	4.78e-08	Down	424.847	408.786	478.7	91.3423	119.692	98.1972
TCONS_00033477	65.1083	6.02477	5.2e-08	Up	6.36e-17	0.853708	7.28e-13	19.9439	7.04883	10.8913
TCONS_00015765	136.503	7.09279	5.24e-08	Up	0	0.115532	0	4.0837	3.5196	4.62219
TCONS_00025533	0	#NAME?	5.83e-08	Down	13.4316	13.0038	10.1159	0	0	0
TCONS_00025298	135.199	7.07894	6.27e-08	Up	0	0.204697	0	6.54904	5.69691	5.82141
TCONS_00028394	6.10654	2.61036	6.45e-08	Up	3.02592	3.01784	2.14159	12.2522	16.1517	8.31598
XR_315111.1	0.183269	-2.44796	7.34e-08	Down	10.7445	9.16536	8.22505	1.66001	1.02544	1.12695
TCONS_00017449	3.99626	1.99865	7.99e-08	Up	10.5575	13.8037	6.43086	30.0594	29.7923	29.6591
TCONS_00029085	0.3551	-1.4937	8.22e-08	Down	1520.73	1570.53	1085.67	350.257	394.834	341.057
TCONS_00033533	45.2167	5.49879	8.27e-08	Up	6.71e-05	1.80158	0.10187	28.3792	9.39995	26.6432
TCONS_00034504	0.0600491	-4.05771	8.76e-08	Down	9.16301	6.78926	7.09054	0.639319	0.0642529	0.315516
XR_001351479.1	0.0538439	-4.21507	9.03e-08	Down	8.71549	6.0697	8.59378	0.455087	0.324367	0.146959
TCONS_00003038	11.2997	3.49821	9.35e-08	Up	0.707577	0.833754	1.2038	7.79547	10.5921	4.72472
TCONS_00022828	Inf	Inf	9.83e-08	Up	0	0	0	4.89927	2.75365	6.37381
TCONS_00007433	0.0669353	-3.90109	1.01e-07	Down	8.22157	9.15049	4.90689	0.439934	0.592579	0.0563747
TCONS_00014561	14.3303	3.841	1.09e-07	Up	0.259844	0.242025	0.188227	2.3501	2.50821	2.43648
TCONS_00032824	11.3122	3.49981	1.1e-07	Up	31.4182	25.7207	16.3778	257.589	242.413	110.475
TCONS_00025513	Inf	Inf	1.27e-07	Up	0	0	0	1.99555	1.37494	1.83877
TCONS_00036347	90.5458	6.50058	1.28e-07	Up	0.264826	0	0.428865	13.3522	15.2448	12.5793
TCONS_00009609	14.4691	3.8549	1.49e-07	Up	0	0.463506	2.87729	11.1703	13.1448	13.7301
TCONS_00036711	9.88416	3.30512	1.49e-07	Up	44.4064	10.4975	20.4206	158.332	133.278	256.181
TCONS_00006561	0	#NAME?	1.68e-07	Down	3.13	5.06008	4.94479	0	0	0
TCONS_00013289	303.792	8.24694	1.79e-07	Up	0	0	0.0298685	1.11553	1.50881	3.33487
TCONS_00035517	7.66064	2.93747	2.11e-07	Up	0.542095	0.492888	0.865264	4.82156	3.12486	2.97771
TCONS_00016641	13.1492	3.71691	2.14e-07	Up	0.171292	0.191828	0.224561	1.76398	2.48583	1.63339
TCONS_00008875	2.8467	1.50929	2.35e-07	Up	3.07043	2.67805	2.26086	5.67186	5.56128	5.52094
XR_001351740.1	0.295513	-1.75871	2.47e-07	Down	30.9275	29.2463	32.3303	6.63631	6.13917	7.40261
TCONS_00031606	64.0679	6.00153	2.58e-07	Up	0.413506	0	0	6.15577	7.56027	6.40573
TCONS_00017638	5.34898	2.41926	3.08e-07	Up	1.80224	5.31292	3.71307	11.5874	15.435	15.5887
TCONS_00029357	4.39721	2.13659	3.22e-07	Up	1.56109	1.16721	1.27409	4.62425	4.19657	4.15697
TCONS_00014957	0.0843171	-3.56803	3.4e-07	Down	4.4291	6.14972	4.68552	0.420109	0.316844	0.22469
XR_001351699.1	0.0331047	-4.91682	3.42e-07	Down	10.0481	5.83804	8.5251	0	0.178672	0.420749
TCONS_00019288	3.00528	1.5875	3.5e-07	Up	17.2923	18.7488	16.3956	31.2803	43.2721	41.2303
TCONS_00019690	0.37047	-1.43257	3.69e-07	Down	1037.7	1039.59	873.42	287.158	296.917	220.947
TCONS_00017232	4.45028	2.15389	3.77e-07	Up	3.8393	5.5483	5.60878	15.9915	17.4496	15.9852
TCONS_00024012	4.16866	2.05958	3.78e-07	Up	18.6617	11.0802	9.35667	46.7424	39.4924	33.2691
TCONS_00021579	18.3636	4.19878	3.93e-07	Up	0	0.622081	1.32156	11.4638	8.98917	7.38991
TCONS_00032825	11.6334	3.5402	4.54e-07	Up	16.2791	12.7485	29.5191	173.47	240.233	100.144
TCONS_00002440	141.447	7.14411	4.57e-07	Up	0.0957787	0.125814	0.128349	17.1411	16.7783	3.27263
TCONS_00027523	0.0342733	-4.86677	5.03e-07	Down	23.3665	14.9782	17.7702	1.5108	1.51e-11	0.000204118
TCONS_00026975	Inf	Inf	5.28e-07	Up	0	0	0	4.51751	13.717	7.06168
XR_001351930.1	0.229061	-2.1262	5.32e-07	Down	31.9216	28.1608	27.4028	4.7949	4.51294	5.44856
TCONS_00011304	7.15799	2.83955	5.34e-07	Up	0.748309	0.877377	0.599765	4.16667	3.86819	3.70586
TCONS_00036572	0.186592	-2.42204	5.74e-07	Down	21.2835	41.0712	33.5758	2.55997	7.58033	3.05448
TCONS_00002313	Inf	Inf	5.89e-07	Up	0	0	0	2.95115	1.93317	3.38961
XR_001351633.1	0.319246	-1.64726	6.01e-07	Down	27.2416	32.206	29.9264	7.49154	6.53384	7.03007
XR_001351780.1	15.7181	3.97436	6.03e-07	Up	0.47237	0.310409	0.154097	2.81951	2.69591	4.88514
TCONS_00029162	0.303311	-1.72113	6.1e-07	Down	127.193	150.208	154.07	47.2736	18.0133	31.8094
TCONS_00025138	0.323537	-1.628	7.29e-07	Down	8.89167	11.0445	11.5498	3.0096	2.98243	1.5756
TCONS_00024051	2.79183	1.48121	7.52e-07	Up	9.90885	12.4714	10.2799	22.1662	22.3927	22.518
TCONS_00036549	52.4151	5.71191	7.54e-07	Up	0.249529	0.448441	4.53e-18	6.96312	7.43907	10.3874
TCONS_00016083	Inf	Inf	7.94e-07	Up	0	0	0	3.05772	1.18068	2.21658
TCONS_00018206	2.63813	1.39952	8.36e-07	Up	83.3551	65.7031	56.9755	134.638	124.108	140.314
TCONS_00034509	0.0225224	-5.4725	8.48e-07	Down	11.5123	13.0228	10.7187	0.213514	0.22696	0.19347
TCONS_00037931	0.193547	-2.36924	9.79e-07	Down	36.1493	37.3091	37.4012	5.04396	6.63277	4.18821
TCONS_00031458	Inf	Inf	1.15e-06	Up	4.71e-23	0	0	2.15102	2.8991	3.66499
TCONS_00031461	Inf	Inf	1.15e-06	Up	4.71e-23	0	0	2.15102	2.8991	3.66499
TCONS_00034904	0.104236	-3.26208	1.16e-06	Down	3.47472	2.78812	3.21418	0.248559	0.266356	0.220482
XR_001352025.1	8.67529	3.11691	1.25e-06	Up	3.24435	2.40485	2.54801	17.8853	12.9449	21.5002
TCONS_00018905	7.03312	2.81416	1.32e-06	Up	0.341379	0.612384	0.443261	1.57252	3.29456	2.33128
TCONS_00025537	3.14814	1.6545	1.53e-06	Up	2.91015	3.15525	4.01771	8.40249	9.19792	6.01367
TCONS_00010235	3.08147	1.62362	2.09e-06	Up	6.596	5.68637	6.45492	13.1337	14.5409	14.9998
TCONS_00008409	12.3416	3.62546	2.1e-06	Up	43.9965	55.4408	46.5232	660.509	417.738	256.59
TCONS_00003803	0.0140498	-6.15331	2.15e-06	Down	795.124	917.774	169.326	12.92	0.72887	5.53925
TCONS_00002207	5.31848	2.41101	2.18e-06	Up	0.873498	0.793048	0.545695	2.40864	3.64315	2.5646
TCONS_00001789	0.392294	-1.34999	2.34e-06	Down	1275.16	1227.26	803.893	347.445	327.346	274.859
TCONS_00034277	7.85024	2.97274	2.41e-06	Up	0.698673	0.598446	0.484062	3.19382	3.24909	3.78616
TCONS_00016841	0.101892	-3.29489	2.42e-06	Down	1.65222	3.4641	3.71202	0.283317	0.123587	0.258689
TCONS_00021388	11.7331	3.55251	2.55e-06	Up	287.223	212.533	318.843	2703.45	1226.54	3199.3
TCONS_00006938	0.27009	-1.88849	2.62e-06	Down	7.12289	8.10541	8.2104	1.90582	1.2762	1.5126
XR_001351691.1	0.0999266	-3.32299	2.82e-06	Down	4.47171	6.05214	6.54886	0.150896	0.594591	0.4933
TCONS_00034006	0.401196	-1.31762	2.9e-06	Down	1770.89	1695.23	1367.57	431.686	515.538	475.983
TCONS_00008410	4.79865	2.26263	3.07e-06	Up	12.391	12.9171	7.49785	50.9167	31.0812	33.6929
TCONS_00002522	11.6291	3.53966	3.37e-06	Up	0.660013	0.00300691	0.000695667	0.999544	2.05209	2.4118
TCONS_00027159	0.0924745	-3.4348	3.69e-06	Down	138.159	167.167	271.526	25.3916	3.09317	11.6829
TCONS_00011316	5.50197	2.45995	4.04e-06	Up	2.43911	1.67346	1.3087	9.5989	6.85183	5.33996
TCONS_00020854	2.97087	1.57089	4.08e-06	Up	22.5489	19.9612	20.8133	43.0396	50.5874	45.1826
TCONS_00002776	0.317294	-1.65611	4.4e-06	Down	103.647	88.4942	85.2169	25.0206	24.4096	15.4615
TCONS_00025476	12.7393	3.67121	4.75e-06	Up	0.957843	0.62781	0.235964	4.71105	5.53996	6.6434
TCONS_00020062	33.8795	5.08234	5.44e-06	Up	0	0	0.553476	3.44813	6.50285	4.08241
TCONS_00016636	Inf	Inf	5.5e-06	Up	0	0	0	3.08487	5.84847	4.0791
TCONS_00003987	6.3685	2.67095	5.59e-06	Up	1.00721	1.25645	1.30692	8.19507	4.50966	4.2073
TCONS_00036309	0.41616	-1.26479	5.62e-06	Down	1950.3	1993.05	1502.02	618.257	554.754	491.455
TCONS_00016006	0.408854	-1.29034	5.75e-06	Down	202.109	211.203	179.278	61.2124	65.3429	51.8132
TCONS_00036453	0.0151246	-6.04696	5.98e-06	Down	12.2703	6.40176	4.11454	0	0.26326	0
TCONS_00010911	55.7956	5.80208	6.39e-06	Up	0	0.25247	0	3.39282	2.93519	3.63089
TCONS_00036471	0.162564	-2.62092	6.76e-06	Down	4.58029	4.25056	4.76322	0.660726	0.705163	0.272277
TCONS_00011763	0.00936704	-6.73819	7.04e-06	Down	181.931	562.931	865.002	1.68731	0.2787	9.22079
TCONS_00000835	10.0042	3.32253	7.33e-06	Up	2.38925	2.21798	1.98331	19.9653	7.97673	19.8388
TCONS_00036277	0.0368409	-4.76255	7.46e-06	Down	9.44848	22.5376	29.1926	1.16322	0.0252335	0.580726
TCONS_00007286	0.239302	-2.06309	7.49e-06	Down	4.40567	5.4195	5.06058	0.89765	0.781572	0.947718
TCONS_00030811	56.6667	5.82443	8.11e-06	Up	0	0	0.219024	3.15046	1.59678	5.4489
TCONS_00035226	0.236564	-2.0797	8.28e-06	Down	2.42018	4.50809	3.04273	1.04421	0.418372	0.281642
TCONS_00013547	Inf	Inf	8.41e-06	Up	0	0	0	2.78493	6.39099	2.48074
TCONS_00025299	Inf	Inf	8.46e-06	Up	1.19e-21	5.12e-21	2.79e-21	3.95351	0.458806	4.3386
XR_314780.2	4.93289	2.30243	8.84e-06	Up	3.32335	1.61881	8.44796	20.1323	16.2766	14.0737
TCONS_00011318	5.47914	2.45395	9e-06	Up	2.4098	1.13953	1.46165	6.30662	9.44611	4.55502
TCONS_00018565	54.0914	5.75733	9.17e-06	Up	0.0548637	0	0.132492	1.16091	3.01652	2.84071
TCONS_00034485	22.0945	4.46561	9.74e-06	Up	0.978611	0.230825	1.49079	12.9873	14.6725	14.7921
TCONS_00026088	142.032	7.15007	9.97e-06	Up	0.420888	0.18243	0.63952	26.1643	27.6739	79.2124
TCONS_00037768	4.91278	2.29654	1.04e-05	Up	6.59247	6.73658	4.21056	19.5651	23.7823	19.5867
TCONS_00007638	0.149619	-2.74064	1.07e-05	Down	3.52528	4.26168	2.73467	0.248867	0.397507	0.49873
TCONS_00034857	0.176227	-2.5045	1.14e-05	Down	4.70047	5.58348	4.96156	0.772649	0.611949	0.602232
TCONS_00014458	0.135966	-2.87869	1.14e-05	Down	43.043	18.908	32.6236	5.21568	0.409048	3.97142
TCONS_00008215	4.12782	2.04538	1.15e-05	Up	19.358	15.6959	18.8368	68.1478	53.5615	43.9702
TCONS_00024291	3.93682	1.97703	1.15e-05	Up	3.20566	3.63677	2.95316	9.49749	9.09021	9.74924
TCONS_00024202	0.371704	-1.42777	1.15e-05	Down	146.276	118.913	94.297	35.6331	35.2299	27.2291
XR_001351449.1	17.4772	4.1274	1.2e-05	Up	0.963641	0.182858	0.307421	7.38152	5.58354	4.71208
TCONS_00008722	0.433391	-1.20626	1.24e-05	Down	951.244	1135.77	928.988	380.549	310.743	272.094
TCONS_00024690	0.436425	-1.1962	1.29e-05	Down	4733.99	5037.41	3917.32	1560.42	1352.99	1473.59
TCONS_00016472	93.7971	6.55147	1.31e-05	Up	0	0.238885	0	5.67669	5.95751	2.43239
TCONS_00032270	0.395177	-1.33943	1.31e-05	Down	132.711	117.837	126.149	36.4212	43.4763	30.2067
TCONS_00017453	0.435053	-1.20074	1.35e-05	Down	2876.51	2659.29	2356.12	924.499	843.929	760.346
TCONS_00031502	47.7544	5.57756	1.37e-05	Up	0.356007	1.95e-18	1.19e-05	3.23724	2.16295	6.73022
TCONS_00015042	2.33922	1.22603	1.41e-05	Up	38.1697	38.8869	33.0406	69.9233	60.7807	58.901
TCONS_00021634	13.7224	3.77846	1.42e-05	Up	0.797909	0.0520021	0	3.47297	2.20586	2.62
TCONS_00011325	22.8393	4.51345	1.43e-05	Up	2.53723	0.359547	0.600109	17.1658	32.0423	10.6718
TCONS_00036792	3.50208	1.80821	1.5e-05	Up	13.7556	17.135	14.0572	40.9274	41.4155	33.6822
TCONS_00008440	0.110415	-3.179	1.5e-05	Down	5.37125	11.5493	5.26547	0.546172	0.371378	0.851161
XR_001351830.1	0.196942	-2.34416	1.54e-05	Down	110.38	124.63	132.134	54.4947	0	0
TCONS_00017576	0.205358	-2.28379	1.58e-05	Down	2.5994	2.86343	4.38483	0.432793	0.524032	0.556465
TCONS_00011749	0.372047	-1.42644	1.73e-05	Down	76.5181	92.3349	77.6328	22.868	22.0269	22.6438
TCONS_00031515	10.6709	3.41562	1.93e-05	Up	0.593671	0.588546	0.604071	3.30853	6.8205	4.14007
TCONS_00036504	3.32167	1.73191	1.96e-05	Up	5.29819	4.68369	7.07955	10.7059	18.5913	12.9064
TCONS_00036103	26.795	4.74389	2.19e-05	Up	0.514346	0.485149	0.41416	8.90501	7.77496	7.6814
TCONS_00029018	0.231112	-2.11334	2.19e-05	Down	14.3849	22.5314	12.4764	2.22514	3.49939	2.57567
XR_001351358.1	0.441133	-1.18071	2.26e-05	Down	72.0595	85.1862	86.9501	25.8174	25.4883	28.2844
XR_001351704.1	5.07207	2.34258	2.47e-05	Up	1.39247	1.85349	1.66525	6.06395	6.03513	6.32216
TCONS_00023365	0.132082	-2.92049	2.63e-05	Down	12.0868	15.827	21.7375	4.17495	0.7503	0.0868737
TCONS_00034836	31.7809	4.99009	2.69e-05	Up	0.238547	0.228322	0.19255	5.94633	3.61722	4.89949
TCONS_00023083	0.0743097	-3.7503	2.84e-05	Down	3.66542	4.02991	1.21364	0.118309	8.69e-20	0.34234
XR_001351387.1	0.263038	-1.92666	2.92e-05	Down	23.2756	25.8324	23.8795	5.10962	4.49245	4.60241
TCONS_00032851	2.35851	1.23788	2.98e-05	Up	12.468	12.6679	9.50771	19.7709	22.0519	18.1289
TCONS_00036659	0.33521	-1.57686	3.07e-05	Down	3.01975	3.40323	3.28305	0.760974	0.931246	0.711974
TCONS_00015074	2.62147	1.39037	3.11e-05	Up	51.2142	81.2401	38.876	114.649	111.791	100.947
TCONS_00029929	3.41319	1.77112	3.32e-05	Up	0.758573	0.843677	0.805583	1.72837	1.80137	2.52171
TCONS_00002203	4.50659	2.17204	3.57e-05	Up	1.01822	0.920697	0.605574	2.5767	3.18103	2.62506
XR_315161.2	0.427615	-1.22562	3.57e-05	Down	39.6602	42.2138	40.0599	15.0676	13.8688	9.62407
TCONS_00030601	2.83227	1.50196	3.62e-05	Up	2.68397	1.21271	1.43744	3.98979	4.30256	2.84412
TCONS_00026087	12.062	3.5924	3.66e-05	Up	1.56614	1.7557	1.63597	18.6794	15.3206	9.49963
XR_001351641.1	3.20778	1.68157	3.71e-05	Up	3.3646	2.29468	3.41914	5.67656	7.80009	8.05483
TCONS_00003804	776.439	9.60073	3.83e-05	Up	0.143727	0.652193	1.10488	415.262	25.9095	726.011
TCONS_00003327	Inf	Inf	4.15e-05	Up	8.36e-25	1.76e-20	0	7.02113	3.69612	7.88304
TCONS_00000051	Inf	Inf	4.24e-05	Up	2.24e-19	0	0	14.9898	7.52746	1.77714
TCONS_00030975	47.8258	5.57972	4.27e-05	Up	0	0.589727	0	5.88369	5.25528	6.49499
TCONS_00036697	0.217126	-2.20339	4.4e-05	Down	6.91986	6.9603	4.36638	1.63353	0.774693	0.506019
XR_001351733.1	0.378856	-1.40028	4.49e-05	Down	20.9634	22.4183	21.7569	5.94979	6.44021	5.81652
TCONS_00036298	10.3552	3.37228	4.64e-05	Up	0.426183	0.558521	0.492223	4.78207	3.12186	3.34816
TCONS_00022069	3.74135	1.90356	4.65e-05	Up	6.60148	10.9528	7.85256	27.2787	27.1056	15.6308
XR_001351764.1	0.436036	-1.19748	4.68e-05	Down	80.9714	82.1831	75.2494	23.0511	29.8456	23.6638
TCONS_00031500	11.0996	3.47244	4.69e-05	Up	0.0795953	0.526891	0.976289	3.72913	2.92848	6.85773
TCONS_00027614	0.100458	-3.31533	4.76e-05	Down	9.03624	20.0885	24.4099	1.059	2.34332	0.600134
TCONS_00014858	88.9755	6.47534	4.89e-05	Up	0.0332246	0.00710301	0.0506534	1.38392	1.03772	3.36489
TCONS_00027678	0.40034	-1.3207	4.97e-05	Down	133.797	161.779	164.981	45.5749	50.3241	40.5373
TCONS_00014857	360.317	8.49312	5.18e-05	Up	0.281647	0.10836	0.700238	47.4447	56.2374	201.458
TCONS_00005435	0.0224967	-5.47414	5.24e-05	Down	4.65295	2.43513	4.74124	0.141279	0.0709345	0
TCONS_00008597	7.46567	2.90027	5.37e-05	Up	6.77136	5.77792	1.42391	19.3155	37.8569	18.0298
TCONS_00017637	0.176353	-2.50346	5.53e-05	Down	25.678	55.8135	40.1006	12.835	2.16964	0.997063
TCONS_00025948	0.407724	-1.29433	5.63e-05	Down	14.9501	15.5728	13.8785	4.13383	4.58412	4.59895
TCONS_00034584	0.10031	-3.31746	5.63e-05	Down	15.4932	18.3123	13.3258	1.62807	1.51911	0.277174
XR_001351898.1	0.458445	-1.12518	6.14e-05	Down	58.5291	61.676	64.9752	21.3036	20.1412	21.3129
TCONS_00010196	0.454357	-1.1381	6.14e-05	Down	748.341	911.035	795.744	309.089	228.801	284.277
TCONS_00036297	0.0980537	-3.35028	6.14e-05	Down	11.6767	23.5909	31.5428	1.56951	2.1671	1.14732
TCONS_00003625	0.163504	-2.6126	6.18e-05	Down	167.892	204.482	327.948	35.4765	30.1394	20.2707
XR_001351260.1	Inf	Inf	6.38e-05	Up	0	0	0	1.63107	1.63334	1.54907
TCONS_00019694	0.44171	-1.17883	6.48e-05	Down	370.381	422.285	284.427	105.115	120.135	122.708
TCONS_00014492	0.249352	-2.00374	6.85e-05	Down	26.7977	53.0737	33.7258	4.48843	12.3092	3.96855
TCONS_00023410	14.4842	3.85641	6.88e-05	Up	2.18886	11.2161	6.96558	117.543	41.6686	57.5221
TCONS_00008978	0.210931	-2.24516	7.23e-05	Down	67.2847	95.612	121.745	25.8078	1.39e-05	19.0575
TCONS_00006686	0.138113	-2.85608	7.41e-05	Down	21.9618	20.6377	19.0495	1.39476	2.36534	2.41667
TCONS_00028380	0.119087	-3.06991	7.55e-05	Down	5.0099	5.2419	5.91861	0.470638	0.352416	0.569566
XR_001351500.1	0.0615903	-4.02115	7.82e-05	Down	34.5632	100.518	120.041	5.3848	2.31013	4.03182
TCONS_00031587	0.367734	-1.44326	7.99e-05	Down	192.388	155.254	117.97	26.3484	43.9499	54.6302
TCONS_00003090	2.30289	1.20345	8.22e-05	Up	11.1732	15.461	11.1179	21.6547	19.4225	22.7008
TCONS_00032892	0.224927	-2.15247	8.32e-05	Down	5.39264	6.89839	5.77675	0.669186	0.983201	1.32304
TCONS_00032848	0.263491	-1.92417	8.53e-05	Down	51.0506	46.6208	51.5376	16.2174	7.51249	5.60675
TCONS_00003204	0.435081	-1.20064	8.6e-05	Down	18.8593	20.1339	16.9149	6.5407	6.39186	4.98494
TCONS_00029107	6.82747	2.77135	8.62e-05	Up	1.68124	0.93381	1.09974	7.7174	5.41406	5.70926
XR_001351590.1	3.8012	1.92645	8.94e-05	Up	3.21614	6.08179	4.04357	13.1953	9.69825	14.3361
TCONS_00004092	2.36676	1.24291	8.94e-05	Up	71.1525	63.5835	55.2094	123.678	108.203	99.1355
TCONS_00001684	0.145716	-2.77877	9.13e-05	Down	3.20941	3.54262	3.0579	0.239082	0.293404	0.520866
TCONS_00033145	28.8414	4.85007	9.56e-05	Up	0.258155	0	0.408601	4.128	6.89154	3.53545
TCONS_00010608	3.47941	1.79884	9.56e-05	Up	4.87578	6.62569	5.99271	14.7267	15.024	15.2871
XR_001351569.1	0.329887	-1.59996	9.76e-05	Down	36.8279	36.5093	37.8673	10.2099	5.56928	11.2601
TCONS_00025493	2.26056	1.17668	0.00010485	Up	5.85146	5.81092	5.32137	8.03052	11.8052	8.4431
TCONS_00032957	Inf	Inf	0.000105847	Up	0	0	0	59.3502	32.664	1.1622
TCONS_00024559	0.460383	-1.11909	0.000107074	Down	348.248	400.838	284.989	98.9526	135.219	114.484
TCONS_00000500	2.3779	1.24969	0.000112368	Up	87.8153	80.6612	73.7463	159.35	108.236	156.309
TCONS_00017787	8.19816	3.0353	0.000113377	Up	0.00022381	5.68054	5.85256	36.1241	14.1179	20.8603
TCONS_00037776	3.70979	1.89134	0.000115269	Up	12.7797	9.84232	11.3521	27.8227	33.7405	31.1245
TCONS_00023735	0.481466	-1.05449	0.000120842	Down	1969.81	2274.17	1796.69	755.15	661.354	720.927
TCONS_00011758	65.6064	6.03576	0.000121769	Up	10.1808	12.4584	21.2101	1042.51	102.819	1011.24
TCONS_00035836	0.307628	-1.70074	0.000127029	Down	17.6713	18.8123	17.2035	4.88716	4.20181	3.11384
TCONS_00035837	0.307628	-1.70074	0.000127029	Down	17.6713	18.8123	17.2035	4.88716	4.20181	3.11384
TCONS_00036299	Inf	Inf	0.000135847	Up	0	0	0	4.9606	1.4078	4.06605
TCONS_00016178	0.0849704	-3.5569	0.000137174	Down	9.60492	8.25225	9.80926	0.662308	0.849438	0.245555
TCONS_00009085	7.63226	2.93211	0.000144553	Up	0.560176	1.20167	0.403966	3.63539	4.17728	4.26212
TCONS_00007025	0.471377	-1.08505	0.000145227	Down	111.652	104.374	85.8077	36.2513	39.5356	28.8603
TCONS_00016684	4.63632	2.21298	0.000147916	Up	4.42237	1.59927	8.35623	12.0587	19.7689	18.6952
TCONS_00031503	54.2054	5.76036	0.000161319	Up	0.154642	9.75e-19	2.62e-06	0.764399	3.3416	1.66749
TCONS_00016956	4.32825	2.11378	0.000163679	Up	52.3134	64.0612	52.5663	200.996	239.009	99.8936
TCONS_00009933	5.03394	2.33169	0.000164488	Up	1.52614	0.72589	1.25838	6.57167	2.98925	3.71555
TCONS_00034505	0.0944865	-3.40375	0.000165863	Down	18.3683	19.4436	15.3214	2.19542	0.790773	0.708051
TCONS_00028346	Inf	Inf	0.000170538	Up	0	1.58e-10	0	1.78352	3.84429	5.83458
TCONS_00013878	152.736	7.25489	0.000172092	Up	0.0166763	0.0571133	0.19324	9.66516	1.13458	10.6521
TCONS_00003973	13.6165	3.76729	0.000172401	Up	0.228077	1.31643	0	4.32485	6.63145	4.00382
TCONS_00023311	0.478306	-1.06399	0.000177295	Down	1115.12	1239.74	798.324	359.957	386.739	356.309
TCONS_00013875	0.00945708	-6.72439	0.000177925	Down	8.5386	8.80515	26.3807	0.120979	0.00421687	0.181207
TCONS_00014856	142.295	7.15274	0.000178116	Up	1.54653	2.44942	1.68021	81.422	125.575	382.485
TCONS_00000026	16.7788	4.06857	0.00018456	Up	0.355442	0.192589	0.119339	2.57837	1.22183	4.33463
TCONS_00035608	0.28651	-1.80334	0.000190855	Down	5.97103	5.35866	5.8893	1.18876	1.31533	1.15098
TCONS_00018642	5.55515	2.47383	0.000193571	Up	3.76139	2.29445	2.04261	14.5563	13.3337	5.41466
TCONS_00028163	0.118441	-3.07776	0.000198103	Down	18.105	9.8148	15.2906	1.8501	0.756897	1.15046
TCONS_00026731	2.30067	1.20206	0.000201918	Up	22.6562	22.7606	18.5019	41.2934	31.7855	35.0607
XR_314789.1	6.98338	2.80393	0.000203537	Up	0.449238	0.842541	0.363002	3.33948	2.24832	2.77205
TCONS_00036851	4.3522	2.12174	0.000206834	Up	6.79132	12.7675	7.98211	34.3936	21.1862	32.4152
TCONS_00016865	9.56743	3.25813	0.000219232	Up	75.1069	32.1626	59.82	280.438	275.853	624.386
TCONS_00003290	0.187587	-2.41437	0.000220847	Down	10.416	9.43235	11.4881	1.08682	1.07311	2.14348
XR_001351853.1	2.63782	1.39934	0.000224509	Up	17.4427	18.3073	15.8407	36.1109	36.6672	27.5654
TCONS_00021443	0.277387	-1.85003	0.000225699	Down	59.0295	94.47	116.72	20.3448	15.9423	19.5301
TCONS_00011922	6.14042	2.61834	0.000228683	Up	0.513954	0.457332	0.423559	2.75094	1.69766	1.8367
TCONS_00027613	0.0982857	-3.34687	0.000231355	Down	10.1341	29.032	33.1562	1.54429	1.81447	1.93276
TCONS_00018207	2.34273	1.22819	0.00023162	Up	35.0188	36.9619	27.7512	76.883	47.7601	47.2293
TCONS_00025953	0.365375	-1.45255	0.00023989	Down	6.01339	5.74124	3.86422	1.49172	1.39275	1.29281
XR_001351877.1	0.355868	-1.49059	0.000247664	Down	22.5523	31.5091	19.056	5.83221	6.84584	6.3182
TCONS_00008321	0.4975	-1.00723	0.000253777	Down	606.688	576.037	452.036	217.191	202.878	177.465
TCONS_00006573	5.19394	2.37683	0.000257298	Up	0.609652	1.6617	0.912864	3.10024	4.26654	4.65528
TCONS_00009851	0	#NAME?	0.000262274	Down	4.52886	3.12139	1.37834	0	0	0
TCONS_00027156	46.5202	5.53978	0.00026567	Up	0.520743	2.09e-09	1.44e-08	2.08138	6.8952	7.56616
TCONS_00026308	0.205088	-2.28568	0.000265863	Down	20.115	14.6662	17.5124	2.81876	1.66311	3.50155
TCONS_00008645	3.05883	1.61298	0.00027037	Up	17.9904	20.7137	12.5128	50.3409	32.9659	31.6049
TCONS_00008335	0.0255077	-5.29293	0.000278713	Down	6.10044	5.74629	2.22677	0	0	0.252008
TCONS_00016529	3.12517	1.64393	0.000281779	Up	16.7228	18.0226	16.1889	27.5687	36.4016	52.8012
TCONS_00023046	Inf	Inf	0.000284024	Up	0	0	0	10.8174	1.7789	4.30017
TCONS_00007054	0.474286	-1.07617	0.000297537	Down	207.39	214.462	216.296	70.1526	85.5787	67.8555
TCONS_00025876	456.256	8.8337	0.000300733	Up	0.235557	0	0	12.39	11.4811	50.2991
TCONS_00029464	4.27079	2.0945	0.000303181	Up	4.52089	4.50007	5.5121	18.6	12.7719	14.7628
TCONS_00008408	2.42831	1.27996	0.000306735	Up	452.242	536.523	637.919	1015.77	1237.32	685.448
TCONS_00027664	8.6385	3.11078	0.000333692	Up	2.04e-23	1.72798	3.41826	11.4174	10.8884	11.7756
TCONS_00000124	2.01481	1.01064	0.000344458	Up	42.8119	39.809	37.5893	60.8961	65.1986	52.4865
TCONS_00016759	0.15459	-2.69348	0.000348566	Down	6.76392	12.2524	17.0425	1.86579	1.2358	1.13351
TCONS_00013392	18.5555	4.21378	0.000349311	Up	0.0682435	0.000911333	0.21327	1.47614	0.863296	1.5093
TCONS_00034402	Inf	Inf	0.000356525	Up	0	0	0	4.16545	2.84091	1.20938
TCONS_00013250	0.0202333	-5.62712	0.000361491	Down	10.3002	29.2424	53.7749	0	1.38451	0
XR_001351730.1	2.12347	1.08643	0.00039089	Up	48.5479	57.002	53.2956	80.9501	88.2005	79.6885
TCONS_00002483	0.476543	-1.06932	0.000423781	Down	11.9764	15.1459	10.8997	4.15578	4.51856	4.60823
TCONS_00009828	Inf	Inf	0.000425752	Up	0	0	0	5.59867	4.27135	3.21578
TCONS_00019240	0.191299	-2.3861	0.000449859	Down	28.1173	57.8824	69.2116	7.85791	3.92514	10.2619
TCONS_00018816	0.247453	-2.01477	0.000453581	Down	13.0707	12.0184	11.097	1.57428	1.54556	3.454
XR_314978.1	0.17534	-2.51177	0.000461775	Down	7.89667	7.76826	7.58374	0.471127	1.06651	1.45714
TCONS_00019094	5.93697	2.56973	0.000467385	Up	1.01761	0.819727	1.69664	5.62361	5.48484	4.52632
TCONS_00001154	3.89394	1.96123	0.000481117	Up	1.28746	1.09323	1.19988	2.99274	4.74857	2.55498
TCONS_00000074	0.39856	-1.32713	0.000486104	Down	71.2148	108.534	123.421	24.4936	32.2673	32.8048
TCONS_00004303	0.229572	-2.12298	0.000489132	Down	10.1339	9.43302	12.4234	1.9059	2.24963	1.29062
TCONS_00035785	2.00585	1.00422	0.000494032	Up	142.564	154.45	155.246	215.689	268.709	186.367
TCONS_00022731	0.12506	-2.99931	0.000500548	Down	4.14535	2.71995	1.23093	0.215287	0.398777	0.119191
TCONS_00003720	0.269378	-1.89229	0.000543243	Down	4.02931	4.14767	3.48237	0.798567	0.590098	0.904923
TCONS_00018011	10.1386	3.34178	0.000562143	Up	0.278128	0.433634	0.149753	2.19897	2.19025	1.93787
TCONS_00001592	7.30642	2.86917	0.000563481	Up	0.25323	0.475656	0.686291	2.31564	3.64607	1.74568
XR_001351576.1	2.79251	1.48156	0.000581959	Up	8.93382	9.5591	7.65542	15.6125	15.1581	22.7862
XR_001351961.1	0.278181	-1.84591	0.000591015	Down	13.352	11.661	14.2206	2.17098	2.80314	3.08706
TCONS_00000863	115.233	6.84841	0.000630979	Up	5.7866	6.34061	12.3612	459.102	242.425	1398.54
TCONS_00025531	0.00906266	-6.78585	0.000631152	Down	3.23902	0.687122	1.41137	0.0251985	0	0
TCONS_00007304	Inf	Inf	0.000638416	Up	0	0	0	2.20907	1.87137	1.54576
TCONS_00007032	0.348466	-1.52091	0.000648483	Down	5.38013	4.98964	3.5622	1.30634	1.09153	1.15655
TCONS_00036631	6.48871	2.69793	0.000673912	Up	10.7439	9.31202	17.6415	58.5699	32.4812	91.779
TCONS_00029004	4.68506	2.22807	0.000691526	Up	0.699612	0.63227	0.738895	3.33564	2.00251	1.89032
TCONS_00019500	0.373476	-1.42091	0.000713747	Down	31.9827	35.0064	39.9204	7.94778	8.81491	12.7717
TCONS_00028349	2.9555	1.5634	0.000725998	Up	1.96376	2.25052	1.53215	4.62507	4.55369	3.29174
TCONS_00022220	0	#NAME?	0.000728398	Down	0.836867	20.3963	8.11901	0	0	0
TCONS_00032994	0.0166476	-5.90854	0.000745336	Down	2.95059	1.34213	3.25019	0.0693024	0	0.0659779
TCONS_00036783	2.57719	1.3658	0.000764363	Up	10.2991	7.04193	7.89157	15.9039	13.1096	18.9366
TCONS_00013899	2.67713	1.42069	0.000766643	Up	1.896	2.09652	1.32649	3.95278	4.07485	2.39218
TCONS_00026231	0.455813	-1.13349	0.000787001	Down	22.9104	20.9742	21.7342	8.66684	2.94516	10.4374
TCONS_00026606	0.110517	-3.17766	0.000812314	Down	4399.35	7494.54	1888.14	372.99	401.224	323.73
TCONS_00008827	Inf	Inf	0.000836805	Up	0	0	0	0.575865	2.82711	3.95647
TCONS_00034507	0	#NAME?	0.000870735	Down	1.04544	3.27476	5.11154	0	0	0
TCONS_00037729	0.254215	-1.97588	0.00093009	Down	44.7886	34.511	28.943	9.14011	3.87285	7.05851
TCONS_00032394	Inf	Inf	0.000936428	Up	0	0	0	1.81548	2.38357	7.22618
TCONS_00002755	2.12093	1.0847	0.00100652	Up	30.86	45.9324	29.2472	38.8415	63.2158	62.1872
TCONS_00036658	0.478864	-1.06231	0.00101103	Down	8.95446	8.70867	6.6277	3.48864	2.66619	2.39452
TCONS_00013182	2.3331	1.22225	0.00102742	Up	20.3839	17.234	23.4819	32.8042	37.6275	35.4369
TCONS_00011959	Inf	Inf	0.00108263	Up	0.000322845	2.03e-05	8.42e-05	2.66731	0.543659	0.581589
XR_001351942.1	3.10459	1.6344	0.00112538	Up	4.1259	2.55342	0.760411	5.66003	5.05821	5.92546
TCONS_00025086	16.1166	4.01048	0.00124721	Up	0.579899	1.66789	0	15.0056	9.96585	2.75368
TCONS_00026822	23.8306	4.57474	0.00125262	Up	0.0639176	0.03495	0.0150345	0.814214	0.72375	0.552589
XR_314801.1	Inf	Inf	0.0012717	Up	0	0	0	1.90536	3.02787	1.02016
XR_001351924.1	4.28457	2.09915	0.00133236	Up	2.02953	3.29557	3.38897	10.8433	8.8173	7.96209
TCONS_00029890	53.1487	5.73196	0.00134227	Up	0.132186	0	0	2.26716	0.918183	3.14582
TCONS_00027935	2.18094	1.12495	0.00143881	Up	7.02939	6.97969	7.01894	10.6148	12.0272	11.2192
TCONS_00016565	3.14518	1.65314	0.00145351	Up	3.25028	3.98869	4.14707	10.6625	6.32958	9.49579
TCONS_00016957	3.40976	1.76967	0.00146878	Up	108.838	137.444	107.501	336.308	396.488	157.303
TCONS_00032756	4.56069	2.18925	0.00147403	Up	0	9.84243	7.40537	19.8136	20.0467	18.4217
TCONS_00007320	0.347584	-1.52457	0.00155503	Down	12.9519	13.2164	9.81446	3.90911	2.37095	2.88989
TCONS_00028345	5.6	2.48543	0.00156383	Up	2.01799	5.49671	1.55142	15.3134	8.77033	12.9915
TCONS_00015618	2584.1	11.3354	0.00157063	Up	3.47e-05	0.000321489	0.216458	3.98e-11	63.8041	232.464
TCONS_00033514	0.414834	-1.26939	0.00158744	Down	2.35002	3.04608	4.07791	0.865544	1.08038	0.980941
TCONS_00013672	0	#NAME?	0.00159729	Down	9.01338	5.98e-21	14.0547	1e-24	9.16e-22	3.85e-28
TCONS_00007609	0.29529	-1.7598	0.00160536	Down	22.0494	21.9514	16.8856	4.58423	3.09389	5.43981
TCONS_00026526	0.445559	-1.16631	0.00164733	Down	20.3928	31.5136	25.7024	10.962	8.72504	5.89513
TCONS_00025072	0.220673	-2.18002	0.00166486	Down	2.16026	5.30283	2.69579	0.332244	0.692079	0.597394
TCONS_00029572	3.65129	1.86841	0.00175643	Up	6.43198	4.24874	5.23552	15.2754	20.1545	7.67152
TCONS_00007639	0.218881	-2.19178	0.0017583	Down	2.21798	3.16044	1.73007	0.253798	0.40724	0.478727
TCONS_00017592	2.60513	1.38135	0.00176498	Up	2.8914	7.33763	3.05457	7.2776	11.1992	6.6952
TCONS_00034679	7.87183	2.9767	0.00181806	Up	3.33124	2.73276	1.95002	20.5321	20.5082	4.88957
TCONS_00010039	0.229278	-2.12483	0.00184074	Down	23.9904	14.5547	23.6835	3.8535	2.82866	3.94927
TCONS_00020873	0.00182838	-9.09522	0.00193693	Down	49.2446	0.0720555	122.512	2.62e-05	5.44e-09	0.278143
TCONS_00035579	6.22086	2.63711	0.00195339	Up	7.3e-23	2.96596	5.54927	17.4612	5.86956	17.4551
TCONS_00011886	0.281367	-1.82948	0.00202251	Down	4.6255	4.80476	5.66415	1.02272	1.48378	0.643701
TCONS_00036393	40.164	5.32783	0.0020248	Up	0	0	0.295367	4.90005	1.86793	2.81594
TCONS_00005012	18.7811	4.23121	0.00204537	Up	0.284671	0.354951	0.731044	7.06133	1.62597	10.5132
TCONS_00029550	0.315429	-1.66461	0.00209278	Down	15.4502	13.5219	10.674	3.54898	2.43712	3.19116
TCONS_00025301	Inf	Inf	0.00210257	Up	2.43e-17	1.79e-12	5.31e-18	1.07102	7.74339	1.69914
TCONS_00013391	20.7757	4.37683	0.00213204	Up	0.243196	0.00250505	0.223246	4.78207	1.34684	1.52302
XR_001351791.1	0.390831	-1.35538	0.00216536	Down	8.99088	5.57029	4.93314	1.62583	1.5617	2.37382
TCONS_00025160	0.0571062	-4.13021	0.00238726	Down	4.77336	2.83001	3.41945	0.287131	0.203391	0
TCONS_00029197	0.0156734	-5.99553	0.00239942	Down	3.09518	0.317645	4.59271	0.0936902	5.28e-10	2.58e-26
TCONS_00014436	0.1666	-2.58554	0.00242855	Down	2.41599	3.9776	2.44144	0.735578	0.173958	0.173573
TCONS_00006371	2.90544	1.53876	0.00247299	Up	7.44853	12.1172	7.20807	21.3581	21.7288	14.0449
TCONS_00025811	4.8649	2.28241	0.00252991	Up	0.851967	0.758373	0.605043	2.40688	2.51121	2.90953
TCONS_00037530	18.7592	4.22952	0.00254044	Up	0	4.71e-13	0.994969	2.19882	6.15031	6.34399
XR_315063.2	0.0129312	-6.273	0.00272369	Down	0.122205	0.579392	1.13633	0	0	0.0164338
TCONS_00014668	0.232407	-2.10527	0.00273787	Down	4.74758	6.35619	7.30158	0.742954	1.1048	1.33538
TCONS_00015687	0.14542	-2.78171	0.0028593	Down	9.88508	15.3399	15.488	2.35633	1.48867	0.57219
TCONS_00035159	0.366321	-1.44882	0.00286837	Down	5.21096	5.28359	5.20545	1.44599	0.837229	1.96315
TCONS_00028068	2.05333	1.03797	0.00287658	Up	2.78613	2.98309	2.331	3.37252	5.01295	3.82362
TCONS_00001637	Inf	Inf	0.00295098	Up	0	0	0	1.19352	2.36129	7.95906
TCONS_00034309	0.450329	-1.15095	0.00296919	Down	112.785	103.085	91.3551	32.9128	34.741	34.1607
TCONS_00011367	10.0004	3.32198	0.00301529	Up	0.290869	0.873946	0.250374	2.84714	3.52726	4.14178
TCONS_00029033	2.48609	1.31388	0.00309314	Up	1.71925	1.27829	1.22272	2.33932	2.76597	2.63133
TCONS_00010238	25.418	4.66778	0.00310734	Up	0	0.0595927	0.154949	0.979742	1.25248	2.20125
TCONS_00028751	0.25089	-1.99487	0.00317659	Down	4.95409	3.02974	4.26424	1.04929	0.742848	0.48791
TCONS_00011346	21.0709	4.39718	0.00323591	Up	0.241131	0	0.196252	2.41386	1.95082	3.65693
TCONS_00027372	0.29183	-1.7768	0.00330555	Down	3.74695	2.77692	2.64641	0.554571	0.598855	0.803148
TCONS_00028563	Inf	Inf	0.00337267	Up	0	0	0	14.8587	1.41421	3.54778
TCONS_00029765	0.491788	-1.02389	0.00339243	Down	33.8993	39.3935	28.9377	7.8251	12.9503	15.9379
TCONS_00023478	23.5085	4.55511	0.00344699	Up	0.113486	0.434551	0.430649	2.94506	3.23424	10.7225
TCONS_00024148	4.67088	2.22369	0.00358533	Up	6.6e-13	1e-21	26.1646	20.3159	34.3389	41.4868
TCONS_00004129	Inf	Inf	0.00362588	Up	0	0	0	3.00108	0.741192	0.400908
TCONS_00031492	0.482696	-1.05081	0.0036559	Down	7.39238	6.77464	5.34298	2.35422	2.0924	2.45689
TCONS_00001196	5.12549	2.35769	0.00372197	Up	1.84655	2.69021	6.80531	15.0294	19.5799	10.13
TCONS_00003328	4.66055	2.2205	0.00377434	Up	0.356251	0.816205	1.05733	2.19859	3.22088	2.38027
XR_001351773.1	4.17989	2.06346	0.00389109	Up	0.831876	1.15011	0.303273	2.76644	1.76728	2.44591
TCONS_00030817	2.43808	1.28575	0.00404508	Up	0.91796	1.71986	1.7301	2.72052	2.94219	2.22672
TCONS_00034874	0.4516	-1.14688	0.00407767	Down	12.0624	10.4054	12.4375	3.63043	4.37858	3.65521
TCONS_00004618	15.0704	3.91365	0.00412394	Up	0	0	1.51599	4.80349	7.82864	5.32958
TCONS_00030954	7.88746	2.97956	0.00417351	Up	1.75483	0.996749	0.281538	5.78213	6.27876	5.5354
TCONS_00002523	5.89565	2.55965	0.00426924	Up	1.661	0.655801	0.690948	3.6295	2.91906	6.6141
TCONS_00018614	Inf	Inf	0.0042886	Up	0	0	0	1.55203	3.04559	0.926615
TCONS_00022030	0.439074	-1.18746	0.00432713	Down	21.9345	21.5015	21.1103	8.06234	5.05166	7.80545
TCONS_00028347	36.6395	5.19533	0.00436578	Up	0.132574	0.361127	0.149386	11.4592	4.10605	1.85212
XR_315042.2	0.0451952	-4.46769	0.00446596	Down	1.31621	0.684909	0.576658	0	0.0787887	0
TCONS_00025538	6.59902	2.72225	0.00464687	Up	0.330546	0.312385	0.294026	2.3705	1.6096	0.558375
TCONS_00032826	3.8978	1.96266	0.00467063	Up	39.5354	37.746	57.033	132.317	193.816	65.6158
TCONS_00005464	0.413893	-1.27267	0.0047068	Down	3.92188	4.43052	4.16871	1.36838	1.29253	1.16227
TCONS_00009752	2.51385	1.3299	0.00477173	Up	8.38767	9.34595	8.86932	14.9034	18.6579	15.702
TCONS_00023718	Inf	Inf	0.00513778	Up	0	0	0	0	3.51128	6.69766
TCONS_00036895	4.42399	2.14535	0.00529379	Up	0.690197	5.79305	1.61713	9.25168	9.05356	7.51389
TCONS_00008790	0.492509	-1.02178	0.00536216	Down	12.9998	15.5601	16.4476	5.64888	5.21415	5.52805
XR_001351989.1	0.184136	-2.44116	0.00536278	Down	8.27241	7.14894	7.08497	1.1192	0.864463	1.0706
XR_314918.2	0.414121	-1.27188	0.00538773	Down	7.28658	14.9877	14.4942	4.83064	3.88776	2.60825
TCONS_00025302	Inf	Inf	0.00550539	Up	7.67e-19	1.18e-12	3.69e-19	0.916532	1.53514	0.52282
XR_001351640.1	0.488605	-1.03326	0.00551265	Down	47.342	47.5772	44.313	16.3498	16.2717	17.502
TCONS_00007499	Inf	Inf	0.00551321	Up	0	4.16e-09	0	0.706631	0.429598	1.85787
TCONS_00003165	0.458446	-1.12518	0.00552828	Down	22.4561	19.7176	15.083	8.05861	5.35039	5.84644
TCONS_00013249	0.0171339	-5.867	0.00584196	Down	11.5083	22.5333	74.5843	0	1.38451	0
TCONS_00026662	0.141179	-2.8244	0.00595692	Down	2.86581	2.37466	2.08756	0.315699	0.185148	0.267757
TCONS_00015921	0.0384361	-4.70139	0.00604289	Down	7.68091	7.73838	27.1376	1.23148	9.48e-19	7.22e-14
TCONS_00006996	4.45223	2.15453	0.00622476	Up	1.41463	1.78764	1.9559	5.36484	6.32521	5.17945
TCONS_00017034	4.4096	2.14065	0.00626845	Up	2.66722	3.43634	2.29144	12.7162	6.07297	8.46928
TCONS_00029868	2.49404	1.31848	0.00639756	Up	0.605919	0.911803	1.16427	1.29178	2.34961	1.33191
TCONS_00004372	0.480893	-1.05621	0.00665045	Down	52.5752	34.4179	39.0656	14.676	16.212	13.8617
TCONS_00025502	5.09252	2.34838	0.00673507	Up	0.622212	0.764729	0.43039	1.82068	2.4336	2.49918
TCONS_00005390	3.36564	1.75088	0.00677127	Up	4.4556	9.79321	7.71382	22.2134	24.0992	8.36875
TCONS_00028036	0.490972	-1.02629	0.00681008	Down	13.4593	13.4104	12.3378	4.24469	4.80815	5.10443
TCONS_00027957	3.31302	1.72815	0.00734941	Up	2.97221	1.77111	1.83759	7.0362	4.7821	4.43451
TCONS_00026578	0.0471644	-4.40616	0.00736447	Down	1.77176	7.55192	3.02865	0.0936155	0	0.347037
TCONS_00004723	14.2581	3.83371	0.00738001	Up	0.586135	0.5306	1.41347	1.97741	8.9942	15.2084
TCONS_00024590	2.03059	1.0219	0.007682	Up	3.63447	4.75294	3.30508	6.75645	6.05316	4.62398
TCONS_00004344	0.306433	-1.70636	0.00789313	Down	3.23922	2.78396	2.98733	0.754354	0.558507	0.709289
TCONS_00022116	Inf	Inf	0.00803042	Up	0	0	0	2.58731	2.52404	4.18152
TCONS_00017126	0.431893	-1.21125	0.00815334	Down	12.7651	11.1223	9.63163	2.86214	3.53601	4.20236
TCONS_00033893	0.404495	-1.30581	0.00824597	Down	6.51488	9.61868	8.76825	1.65036	2.69256	3.04998
TCONS_00036564	0.21858	-2.19377	0.0082642	Down	2.90795	3.0408	4.8773	0.581087	0.705904	0.46338
TCONS_00000885	7.628	2.93131	0.00846221	Up	1.90643	1.29231	1.36196	12.9832	10.8201	1.90087
TCONS_00020872	78.9343	6.30258	0.00852812	Up	1.63e-10	1.12e-12	0.164819	0.554009	3.84523	6.32474
TCONS_00024697	0.450619	-1.15002	0.00880232	Down	2.9499	3.2023	2.99682	0.998449	1.04733	1.00085
TCONS_00002009	0.124295	-3.00815	0.00892954	Down	8.08791	23.6229	38.3468	2.19764	1.26631	3.05502
TCONS_00032956	2.81927	1.49532	0.00919113	Up	3930.62	3432.77	4229.93	9431.43	3991.08	10764.1
TCONS_00016760	0.307388	-1.70187	0.0092143	Down	5.70089	14.6108	12.1405	2.55898	1.87381	2.91994
TCONS_00019812	0.213341	-2.22877	0.00932273	Down	7.36953	6.0724	9.76582	0.446177	1.68755	1.57302
TCONS_00010881	3.45986	1.79071	0.00954377	Up	1.85329	3.04322	1.92767	7.5112	7.47436	2.37701
TCONS_00023044	0.0632422	-3.98297	0.00954665	Down	7.49548	40.6378	68.3348	0.930438	2.11365	2.45195
TCONS_00036389	3.58372	1.84146	0.00983125	Up	4.1244	3.5586	1.01262	7.59224	4.48353	10.3593
TCONS_00020871	0.0220727	-5.50159	0.0101659	Down	0.134577	12.8192	6.13061	0.00560698	4.33e-13	0.260892
TCONS_00026564	2.91631	1.54414	0.0104678	Up	2.38368	2.91589	1.60795	5.31695	2.45226	6.84147
TCONS_00015533	0.21251	-2.2344	0.010568	Down	10.8781	3.7809	6.96128	0.293839	0.923809	2.11257
XR_001351807.1	0.281439	-1.82911	0.0108305	Down	10.8179	15.1814	13.6458	2.80101	2.82027	2.61053
TCONS_00013876	0.0963982	-3.37485	0.0110353	Down	32.06	45.8565	116.349	6.98614	0.082643	7.09762
TCONS_00033001	0.372204	-1.42583	0.0111021	Down	24.0669	22.5569	32.5711	5.5277	5.5649	10.7043
TCONS_00035684	10.3703	3.37438	0.0111779	Up	0.106476	0.152065	0.217258	1.03273	0.486319	2.33245
TCONS_00005706	19.5612	4.28993	0.0116319	Up	6.44e-06	0.000627185	2.59668	17.0404	0.563476	23.214
TCONS_00030748	0.299921	-1.73735	0.0118346	Down	16.9224	13.5923	10.4823	3.08615	3.05967	2.8286
XR_001351947.1	73.4342	6.19838	0.0126013	Up	0	0	0.0678818	1.15183	1.16046	0.440916
TCONS_00037856	3.86472	1.95036	0.0128129	Up	1.30646	4.29097	2.05207	5.12436	8.26327	8.18771
TCONS_00004962	2.3205	1.21444	0.0130532	Up	23.0174	10.0304	27.3625	43.9981	22.3281	38.8565
XR_315122.1	2.88041	1.52627	0.0131313	Up	5.36235	6.21599	11.9299	25.7746	10.964	14.443
TCONS_00010612	2.82415	1.49781	0.0132749	Up	7.41113	4.39963	5.69422	10.8988	12.7878	12.6049
TCONS_00037907	0.209241	-2.25676	0.0132988	Down	9.44979	4.07672	4.89389	1.69967	3.09e-38	1.1351
TCONS_00018645	6.26648	2.64766	0.0138407	Up	1.95585	1.60264	2.22477	4.88173	12.8802	9.65038
TCONS_00028348	69.1503	6.11166	0.0140316	Up	0.167449	2.62e-12	0.176721	4.75267	0.119231	11.645
TCONS_00032602	0.046008	-4.44197	0.0141507	Down	3.04535	3.84253	5.80286	0.450853	1.3e-28	2.48e-11
TCONS_00017954	2.80825	1.48967	0.0143065	Up	1.13246	0.931024	1.20136	1.96273	3.46746	1.38631
TCONS_00009229	0.0802916	-3.63861	0.0145085	Down	6.18492	3.74957	3.39971	0.163684	0.141647	0.458442
XR_001351760.1	2.65552	1.409	0.0145548	Up	3.03927	6.06086	4.40683	5.48311	10.6148	10.2642
TCONS_00037296	10.9394	3.45146	0.014665	Up	1.04301	0.379068	0.646985	5.80392	6.83455	4.97589
TCONS_00027231	2.89209	1.53211	0.0146935	Up	3.64198	4.40954	5.43985	10.6194	5.58643	12.8471
TCONS_00010367	0.405697	-1.30152	0.0148731	Down	238.952	417.676	346.503	46.9851	204.047	49.081
TCONS_00006519	4.84173	2.27552	0.0149313	Up	4.77283	2.65405	1.59007	12.3681	4.82627	14.2978
TCONS_00036329	0.0558697	-4.16179	0.0151578	Down	2.40864	1.06515	1.46423	0	0.191529	0
XR_001351859.1	2.22788	1.15567	0.0155343	Up	4.41895	4.38775	3.38698	6.55493	5.66644	7.67257
XR_001351749.1	26.3716	4.72091	0.0158467	Up	0.210117	0.0667661	0	3.57669	0.658065	0.837878
TCONS_00031844	3.16087	1.66032	0.0160332	Up	0.915787	1.32282	0.963332	2.19612	2.37259	2.83768
TCONS_00028447	0.300919	-1.73255	0.0161389	Down	5.71408	8.36111	6.2846	1.76643	1.3555	1.37039
TCONS_00032933	0.0577113	-4.115	0.01743	Down	1.16979	13.6915	22.8324	0.831516	0.350724	0.43057
TCONS_00021248	6.01134	2.58769	0.0179032	Up	0.247815	0.228692	1.17396	2.17723	2.4164	3.19082
TCONS_00004528	2.10512	1.0739	0.0184923	Up	34.6405	22.6231	24.0673	49.2191	29.1751	47.779
XR_314992.2	0.316233	-1.66094	0.0185555	Down	6.72465	2.94281	5.06975	0.835008	1.05829	1.56373
TCONS_00018182	0.183663	-2.44487	0.0187298	Down	10.4595	25.4175	43.5118	3.81324	2.03447	5.13154
TCONS_00028258	0.270905	-1.88414	0.018782	Down	262.319	111.772	343.798	60.4833	84.557	2.34688
TCONS_00003916	0.298455	-1.74442	0.018815	Down	6.30121	5.91636	3.78525	0.502266	1.6171	1.34326
TCONS_00031448	0.274452	-1.86537	0.0189697	Down	3.62685	3.8399	4.2179	0.695837	0.740361	0.928164
TCONS_00015285	0.402949	-1.31133	0.0189803	Down	114.568	101.866	89.2444	13.8285	8.8897	66.7885
TCONS_00007972	4.56886	2.19183	0.0198091	Up	1.19241	1.44991	1.60064	7.93416	4.88494	1.6588
TCONS_00024561	0.159261	-2.65054	0.0198381	Down	2.39277	6.73497	4.78605	0.483394	0.113405	1.02416
TCONS_00011830	14.5672	3.86465	0.0203768	Up	1.43744	0	0	4.34226	1.24217	8.5558
XR_314881.2	2.14166	1.09873	0.020877	Up	3.0448	3.2857	2.26118	4.8937	4.19718	4.4277
TCONS_00001638	Inf	Inf	0.0215175	Up	0	0	0	0.23523	1.66264	3.10049
TCONS_00016683	17.8411	4.15713	0.021927	Up	1.57e-18	0.507456	0.146667	1.10798	2.14702	4.025
TCONS_00016403	0.0879633	-3.50695	0.0220952	Down	2.25494	0.210678	3.01528	0.0353409	0.00214846	0.34182
XR_001351407.1	0.253169	-1.98183	0.0227724	Down	2.68691	1.69788	2.12969	0.805054	0.15544	0.267863
TCONS_00031501	31.846	4.99304	0.0238566	Up	0.0848123	2.27e-16	0.234413	1.21012	0.873065	5.70408
XR_001351991.1	3.20261	1.67925	0.0245167	Up	1.13966	1.3287	1.09573	1.75651	2.67237	3.97356
XR_001351548.1	5.07346	2.34297	0.0246161	Up	0.994748	0.577698	1.31545	4.54374	3.15717	3.24502
TCONS_00012079	0.341382	-1.55054	0.0248811	Down	4.39054	3.57211	2.82026	0.704994	1.10228	0.888389
TCONS_00031557	2.8956	1.53386	0.0254456	Up	2.05665	1.42415	1.37052	4.7835	2.97253	2.53091
XR_001351261.1	0.454244	-1.13846	0.0257105	Down	22.5415	20.8735	21.4258	7.62681	6.6611	7.41659
TCONS_00020318	0.330822	-1.59587	0.0263944	Down	5.7401	4.43114	5.72926	1.7074	1.02844	1.17088
TCONS_00002544	17.0677	4.0932	0.0267874	Up	0	0.450688	0	0.40185	2.51586	2.10369
TCONS_00016671	0.132671	-2.91407	0.0271368	Down	0.752947	3.86907	2.26978	0.341045	0.136183	0.184326
TCONS_00023568	32.8504	5.03784	0.0272974	Up	0.252187	6.42e-23	0.15815	1.65795	3.10546	5.62375
XR_001351599.1	2.21652	1.1483	0.0280946	Up	2.23979	1.77197	2.36709	3.03445	3.84123	3.63333
TCONS_00013252	0.0200776	-5.63827	0.0289833	Down	14.4327	79.5342	6.06782	0	1.38451	0
TCONS_00035901	59.2056	5.88766	0.0297823	Up	6e-22	0.0221414	4.63e-25	0.0456229	0.523305	0.202038
TCONS_00030276	4.73974	2.24481	0.0311497	Up	0.348164	8.30912	2.0376	11.0981	4.91436	20.275
TCONS_00007908	7.47937	2.90292	0.0314105	Up	2.62e-20	1.30031	0.183533	1.62104	4.59204	1.71256
TCONS_00012026	2.77089	1.47035	0.0314544	Up	3.97943	2.74441	3.31516	8.51973	6.0483	6.14239
TCONS_00029131	5.69983	2.51092	0.0318617	Up	0.893771	0.528822	0.178466	2.78972	2.4129	1.3537
TCONS_00034193	3.59242	1.84495	0.0319707	Up	0.00244934	1.33328	1.54579	2.49074	1.34886	3.84596
TCONS_00031807	2.61998	1.38955	0.0321233	Up	1.16351	0.658946	1.42212	2.33603	1.88943	2.14806
TCONS_00024513	0.283032	-1.82096	0.0321976	Down	10.309	3.54523	7.18639	3.31483	0.648396	0.521803
TCONS_00029968	0.250775	-1.99554	0.0327905	Down	1.96509	2.53966	5.42669	1.12079	0.13933	0.626603
TCONS_00028147	0.0176848	-5.82135	0.0332118	Down	2.2707	0.445187	0.682286	0	0	0.055918
TCONS_00037927	9.60966	3.26449	0.0332926	Up	3.17905	0.941021	1.70418	18.0966	23.423	0.209522
TCONS_00018275	8.8341	3.14308	0.0334149	Up	0.569016	0.491749	0.43751	2.35317	3.07697	4.61295
TCONS_00016339	0.363717	-1.45911	0.0334496	Down	3.45019	4.68227	3.92749	0.995172	1.59889	0.654885
TCONS_00020023	2.6598	1.41132	0.0338575	Up	2.27811	2.35375	1.2919	3.76076	3.84984	3.87612
XR_001351457.1	0.442388	-1.17662	0.0338895	Down	8.11517	8.72774	12.9052	4.25587	1.67383	3.88293
TCONS_00017272	2.13212	1.09229	0.0339995	Up	4.37219	2.86021	3.32071	8.44616	3.77874	4.45856
TCONS_00008442	0.127256	-2.9742	0.0341854	Down	2.25434	1.28154	5.95964	0.547317	0.372863	0
XR_001351363.1	3.95897	1.98512	0.0343933	Up	0.758219	0.674473	0.506103	0.540362	2.54085	2.5435
TCONS_00016364	0	#NAME?	0.0343974	Down	7.83073	1.15495	3.95e-07	1.34e-14	9.2e-14	6.92e-08
TCONS_00035107	2.04019	1.0287	0.0346205	Up	7.35421	13.1529	7.08867	16.9002	13.8393	10.5387
TCONS_00024178	0.239613	-2.06122	0.0352286	Down	2.72845	2.08383	1.65309	0.492204	0.339492	0.313038
TCONS_00003172	0.288222	-1.79475	0.0353952	Down	13.3005	6.35829	11.3669	1.40461	4.08417	1.16116
TCONS_00037928	Inf	Inf	0.0363667	Up	0	0	0	2.35301	2.70729	0.530081
TCONS_00024598	3.67289	1.87692	0.0376587	Up	2.60119	1.832	1.1798	6.06348	3.21946	5.81953
TCONS_00011733	0.285248	-1.80971	0.0376859	Down	5.27493	6.72844	7.77144	1.25183	0.191041	2.68771
TCONS_00028819	0.222372	-2.16895	0.0376982	Down	5.29028	8.40681	8.1433	0.991319	1.05906	1.49385
TCONS_00033775	2.56091	1.35666	0.0382806	Up	7.84887	8.25795	5.17287	15.0877	5.56292	19.0265
TCONS_00019424	Inf	Inf	0.0383615	Up	0	0	0	0.653466	1.31462	12.3611
TCONS_00020289	2.12843	1.08979	0.0387084	Up	1.46709	1.5103	2.14264	1.82042	2.55322	3.69051
TCONS_00017435	86.4817	6.43432	0.0404202	Up	0.927287	0.133073	0.325173	3.2768	10.2084	72.7169
TCONS_00007077	Inf	Inf	0.0405958	Up	0	0	0	3.13849	0.402292	0.509183
TCONS_00029112	0.0714214	-3.8075	0.0407568	Down	8.18952	0.000501731	4.34091	0.633475	5.58e-13	5.37e-09
TCONS_00029130	4.0031	2.00112	0.0420348	Up	0.961138	0.855473	0.225759	3.45985	1.82932	0.698502
TCONS_00004582	5.28599	2.40217	0.042531	Up	4.58687	5.75085	3.7677	11.1346	34.3974	9.16189
TCONS_00028634	7.06328	2.82034	0.0429019	Up	36.5688	20.0675	21.4779	99.1947	42.6368	260.589
TCONS_00000245	8.66387	3.11501	0.0433319	Up	0	0.292994	0.521812	2.36853	1.6911	1.17571
TCONS_00029506	25.6225	4.67934	0.044429	Up	0	0.714366	0.0512905	3.60026	0	10.0053
TCONS_00034678	2.84854	1.51022	0.0445274	Up	3.35094	4.29863	1.17048	7.28086	8.20724	2.7681
TCONS_00020671	3.26008	1.70491	0.04562	Up	2.59729	5.15047	4.21645	13.9612	12.4427	2.77117
TCONS_00018930	0.296068	-1.756	0.0457015	Down	7.16075	8.91184	6.49673	2.958	0.588622	1.39745
TCONS_00019280	Inf	Inf	0.0460085	Up	0	0	0	0	0.0742354	37.6778
TCONS_00027747	8.61062	3.10612	0.0470704	Up	0.000868724	0.0685454	0.0312851	0.00431893	0.240657	0.339824
TCONS_00029105	2.58605	1.37075	0.0471343	Up	7.2224	1.37822	1.20932	9.17545	4.15567	5.22244
TCONS_00013870	58.6863	5.87495	0.0489978	Up	0.0275304	2.21e-06	0.0978929	1.63114	0.146676	6.05165
TCONS_00004012	Inf	Inf	0.0499126	Up	3.75e-13	0.000333205	6.97e-15	0.13326	0.941036	0.0416967
