# Supplementary material for: Comprehensive Analysis of mRNA, lncRNA, circRNA, and miRNA Expression Profiles and Their ceRNA Networks in the Longissimus Dorsi Muscle of Cattle-Yak and Yak
Source: Front Genet. 2021 Dec 13;12:772557. doi: 10.3389/fgene.2021.772557 (PMC8710697; doi:10.3389/fgene.2021.772557)
Supplement: Supplementary file 1 [file DataSheet1.ZIP › Supplementary Table S4.xls.xlsx]

## Sheet: Supplementary Table S4
Table S4. The 1057 circRNAs of of significant differential expression.
circRNA_id	FoldChange	log2FoldChange	pValue	Regulation	Expression_Y1	Expression_Y2	Expression_Y3	Expression_CY1	Expression_CY2	Expression_CY3
circRNA_07507|NW_005394219.1:504892_509563_+	0.0144595	-6.11184	8.08783e-06	Down	0.966743	1.03878	0.796378	0	0.0199012	0
circRNA_01350|NW_005393062.1:144168_147470_+	0.0258227	-5.27522	5.52392e-05	Down	0.498964	0.48019	0.606333	0	0.0199012	0
circRNA_00863|NW_005392991.1:4208194_4218402_+	0.0271125	-5.2049	7.04606e-05	Down	0.644495	0.421391	0.443438	0	0.0199012	0
circRNA_09525|NW_005394906.1:62063_64385_+	0.0309233	-5.01516	0.00213306	Down	3.36801	3.34173	4.28053	0.0293371	0.129358	0
circRNA_03924|NW_005393504.1:3596097_3631416_+	0.0340264	-4.8772	7.54504e-05	Down	1.13306	1.12698	0.932124	0	0.0199012	0.0279503
circRNA_08022|NW_005394408.1:87081_117909_+	0.0393018	-4.66926	0.000167561	Down	0.395013	0.47039	0.37104	0.0195581	0	0
circRNA_03072|NW_005393370.1:264312_279958_-	0.0403461	-4.63143	0.000261908	Down	0.343038	0.362593	0.425338	0	0	0.0186335
circRNA_00559|NW_005392945.1:456163_456705_+	0.0410024	-4.60815	0.00046653	Down	0.270272	0.225395	0.515836	0	0.0199012	0
circRNA_01336|NW_005393060.1:629060_651275_-	0.0446127	-4.4864	0.00028835	Down	0.436593	0.47039	0.461537	0	0.0298519	0
circRNA_02086|NW_005393188.1:2876598_2891774_-	0.0452665	-4.46541	0.000444653	Down	0.384618	0.195996	0.443438	0	0	0.0186335
circRNA_04293|NW_005393550.1:654631_675251_+	0.0485881	-4.36325	0.0305106	Down	0.602915	0	0.443438	0.0195581	0	0
circRNA_01292|NW_005393052.1:1472025_1489461_-	0.0498274	-4.32692	0.000763565	Down	0.239087	0.391992	0.271492	0	0	0.0186335
circRNA_09373|NW_005394856.1:183207_193042_+	0.0507087	-4.30162	0.000820914	Down	0.311852	0.303794	0.280542	0	0	0.0186335
circRNA_08154|NW_005394458.1:77298_129588_-	0.0536093	-4.22137	0.0018393	Down	0.301457	0.186196	0.280542	0	0.0199012	0
circRNA_01453|NW_005393080.1:16082_43143_-	0.0553015	-4.17654	0.00228817	Down	0.332643	0.254795	0.144796	0	0.0199012	0
circRNA_10213|NW_005395160.1:659937_662832_+	0.0567087	-4.14029	0.0024007	Down	0.187111	0.235195	0.298642	0	0.0199012	0
circRNA_09986|NW_005395062.1:473024_487812_-	0.0578769	-4.11087	0.00275537	Down	0.218297	0.264595	0.217194	0	0.0199012	0
circRNA_10413|NW_005395273.1:772796_773490_-	0.0583033	-4.10028	0.00155276	Down	0.228692	0.215596	0.34389	0	0	0.0186335
circRNA_02319|NW_005393230.1:133541_159921_+	0.060453	-4.04804	0.000489436	Down	0.426198	0.382192	0.407239	0.0293371	0	0
circRNA_05844|NW_005393844.1:3132832_3147039_-	0.0628269	-3.99247	0.00158344	Down	0.322248	0.176396	0.289592	0.0195581	0	0
circRNA_10720|NW_005395456.1:693099_694458_+	0.0631	-3.98622	0.000594404	Down	0.519754	0.274394	0.380089	0.0293371	0	0
circRNA_05253|NW_005393738.1:329791_330209_+	0.0692184	-3.8527	0.00126886	Down	0.332643	0.264595	0.398189	0	0	0.0279503
circRNA_04432|NW_005393578.1:195981_203731_+	0.0700541	-3.83539	0.00379779	Down	0.207902	0.176396	0.271492	0	0	0.0186335
circRNA_03686|NW_005393453.1:673808_689903_-	0.0702227	-3.83192	0.000975655	Down	0.259877	0.391992	0.389139	0.0293371	0	0
circRNA_00844|NW_005392991.1:2574857_2582522_-	0.0726101	-3.78369	0.00444798	Down	0.103951	0.225395	0.298642	0	0	0.0186335
circRNA_09842|NW_005395028.1:1805016_1827037_+	0.0739613	-3.75709	0.00525955	Down	0.249482	0.225395	0.135746	0	0	0.0186335
circRNA_03641|NW_005393450.1:592502_619497_+	0.0766041	-3.70644	0.00597466	Down	0.207902	0.195996	0.190045	0	0	0.0186335
circRNA_04048|NW_005393512.1:780885_799421_+	0.0779962	-3.68045	0.00610118	Down	0.218297	0.097998	0.280542	0	0	0.0186335
circRNA_11395|NW_005395744.1:143597_153732_+	0.078696	-3.66757	0.0016738	Down	0.301457	0.313594	0.316741	0.0293371	0	0
circRNA_08227|NW_005394475.1:759587_772715_-	0.0810813	-3.62449	0.0027093	Down	0.322248	0.235195	0.289592	0	0	0.0279503
circRNA_12217|NW_005396624.1:555591_563860_+	0.081257	-3.62136	0.00475824	Down	0.187111	0.313594	0.244343	0	0.0298519	0
circRNA_00502|NW_005392927.1:3473396_3480105_+	0.0837651	-3.57751	0.00324019	Down	0.301457	0.284194	0.226244	0	0	0.0279503
circRNA_02979|NW_005393351.1:421585_426263_+	0.0856624	-3.54519	0.00719098	Down	0.249482	0.176396	0.144796	0.0195581	0	0
circRNA_01997|NW_005393179.1:1627585_1682175_+	0.0869264	-3.52406	0.0074811	Down	0.249482	0.137197	0.180995	0.0195581	0	0
circRNA_12000|NW_005396358.1:92730_97724_-	0.0895877	-3.48056	0.020098	Down	0.135136	0.195996	0.117647	0	0.0199012	0
circRNA_02135|NW_005393200.1:59201_59989_-	0.0903352	-3.46857	0.00911813	Down	0.197507	0.195996	0.144796	0.0195581	0	0
circRNA_04052|NW_005393512.1:1304290_1325970_-	0.0917755	-3.44575	0.0137478	Down	0.166321	0.205796	0.117647	0	0	0.0186335
circRNA_04778|NW_005393614.1:364604_381838_+	0.0939925	-3.41131	0.00238063	Down	0.602915	0.617387	0.506786	0	0.0796049	0
circRNA_09331|NW_005394840.1:788377_798716_-	0.0945661	-3.40253	0.0245914	Down	0.197507	0.117598	0.117647	0	0.0199012	0
circRNA_06880|NW_005394088.1:1550855_1555024_+	0.095281	-3.39167	0.00412482	Down	0.280667	0.323393	0.298642	0	0.0199012	0.0186335
circRNA_01293|NW_005393052.1:1479453_1489461_-	0.0954823	-3.38862	0.00370036	Down	0.332643	0.323393	0.416288	0	0.0497531	0
circRNA_05321|NW_005393755.1:1234353_1252775_-	0.0956813	-3.38562	0.00976097	Down	0.207902	0.205796	0.226244	0	0.0298519	0
circRNA_09395|NW_005394864.1:142801_145766_-	0.0966064	-3.37174	0.00332727	Down	0.270272	0.303794	0.37104	0	0	0.037267
circRNA_08298|NW_005394519.1:722889_724755_-	0.0967417	-3.36972	0.026903	Down	0.176716	0.127397	0.117647	0	0.0199012	0
circRNA_08252|NW_005394489.1:426260_427608_+	0.0982686	-3.34713	0.00361484	Down	0.197507	0.362593	0.36199	0	0	0.037267
circRNA_12461|NW_005397263.1:190715_222499_-	0.0983981	-3.34523	0.00404599	Down	1.60084	1.24457	1.23077	0.0293371	0.0597037	0.0838508
circRNA_07911|NW_005394365.1:2599723_2603391_+	0.0992512	-3.33277	0.0179122	Down	0.155926	0.117598	0.190045	0	0	0.0186335
circRNA_09240|NW_005394815.1:140970_157744_+	0.0994089	-3.33048	0.0186144	Down	0.0727656	0.215596	0.162895	0	0	0.0186335
circRNA_09356|NW_005394851.1:1387950_1389045_+	0.100202	-3.31901	0.011944	Down	0.187111	0.205796	0.217194	0	0.0298519	0
circRNA_01058|NW_005393018.1:184525_199898_-	0.100768	-3.3109	0.0124643	Down	0.259877	0.176396	0.171945	0	0.0298519	0
circRNA_06179|NW_005393909.1:1728843_1730714_-	0.101587	-3.29922	0.00767089	Down	0.176716	0.264595	0.226244	0	0	0.0279503
circRNA_02324|NW_005393230.1:281847_282167_-	0.103024	-3.27895	0.00795692	Down	0.343038	0.097998	0.235293	0	0	0.0279503
circRNA_00990|NW_005393007.1:805612_823918_+	0.103242	-3.2759	0.0336105	Down	0.155926	0.097998	0.144796	0	0.0199012	0
circRNA_10436|NW_005395284.1:283188_288310_-	0.106241	-3.23458	0.0242923	Down	0.207902	0.097998	0.126696	0	0	0.0186335
circRNA_07796|NW_005394323.1:1852799_1856635_-	0.106776	-3.22733	0.0157183	Down	0.218297	0.166597	0.190045	0	0.0298519	0
circRNA_06804|NW_005394075.1:22067_33386_+	0.106808	-3.22691	0.00855494	Down	0.145531	0.274394	0.34389	0	0.0398025	0
circRNA_08640|NW_005394627.1:845415_873125_+	0.108309	-3.20678	0.0100896	Down	0.207902	0.205796	0.217194	0	0	0.0279503
circRNA_06508|NW_005394013.1:435269_439241_+	0.109033	-3.19717	0.00321111	Down	0.197507	0.411592	0.479637	0.0293371	0	0.0186335
circRNA_10002|NW_005395067.1:210650_218037_+	0.109389	-3.19246	0.0208027	Down	0.166321	0.176396	0.0995472	0.0195581	0	0
circRNA_03687|NW_005393453.1:685927_689903_-	0.110747	-3.17466	0.0188027	Down	0.197507	0.205796	0.144796	0	0.0298519	0
circRNA_06887|NW_005394089.1:49623_66347_+	0.110997	-3.1714	0.00618835	Down	0.291062	0.235195	0.298642	0	0	0.037267
circRNA_04336|NW_005393556.1:545588_554553_-	0.111091	-3.17018	0.045923	Down	0.155926	0.127397	0.0814477	0	0.0199012	0
circRNA_08798|NW_005394676.1:986136_999983_-	0.111593	-3.16368	0.0292812	Down	0.145531	0.127397	0.135746	0	0	0.0186335
circRNA_10170|NW_005395138.1:652847_655386_-	0.111947	-3.15911	0.00281344	Down	0.374223	0.519389	0.561084	0.0488952	0.0199012	0
circRNA_05436|NW_005393779.1:141151_176143_+	0.112218	-3.15563	0.00389691	Down	0.322248	0.303794	0.425338	0.0195581	0	0.0279503
circRNA_01798|NW_005393151.1:1321105_1345205_-	0.112293	-3.15466	0.00324165	Down	0.363828	0.421391	0.461537	0.0195581	0	0.037267
circRNA_11103|NW_005395568.1:98472_109413_-	0.112941	-3.14636	0.0110594	Down	0.259877	0.195996	0.271492	0	0.0398025	0
circRNA_12456|NW_005397263.1:171095_222499_-	0.113105	-3.14427	0.00870039	Down	0.228692	0.195996	0.226244	0.0293371	0	0
circRNA_09982|NW_005395062.1:458019_487812_-	0.113428	-3.14015	0.00473068	Down	0.332643	0.303794	0.37104	0	0	0.0465838
circRNA_11108|NW_005395568.1:158191_158978_-	0.114	-3.13289	0.00390897	Down	0.395013	0.411592	0.389139	0	0	0.0559005
circRNA_11827|NW_005396127.1:801100_804591_-	0.11683	-3.09752	0.00563478	Down	0.332643	0.244995	0.262443	0.0391162	0	0
circRNA_08630|NW_005394624.1:674183_683499_-	0.117899	-3.08437	0.0276649	Down	0.176716	0.137197	0.0995472	0.0195581	0	0
circRNA_07413|NW_005394190.1:324204_332290_+	0.119224	-3.06826	0.0283702	Down	0.187111	0.107798	0.117647	0.0195581	0	0
circRNA_05346|NW_005393761.1:145884_168021_-	0.121183	-3.04474	0.00470921	Down	0.665285	0.774184	0.696831	0.0195581	0.0696543	0.0279503
circRNA_12191|NW_005396609.1:230981_237488_-	0.121854	-3.03677	0.0397981	Down	0.155926	0.0783984	0.144796	0	0	0.0186335
circRNA_09432|NW_005394880.1:220682_225399_+	0.12261	-3.02785	0.0419087	Down	0.155926	0.107798	0.108597	0	0	0.0186335
circRNA_11855|NW_005396154.1:460272_473608_+	0.122993	-3.02335	0.00427288	Down	0.582125	0.48019	0.416288	0	0	0.074534
circRNA_11065|NW_005395545.1:715157_729108_-	0.124946	-3.00062	0.00798518	Down	0.509359	0.303794	0.334841	0	0.0696543	0
circRNA_08055|NW_005394411.1:971190_974721_+	0.125079	-2.99909	0.0114862	Down	0.218297	0.284194	0.208144	0.0195581	0.0199012	0
circRNA_05168|NW_005393707.1:167068_181507_+	0.12558	-2.99332	0.00466037	Down	0.426198	0.323393	0.398189	0.0391162	0	0.0186335
circRNA_11051|NW_005395539.1:305355_318663_+	0.126163	-2.98664	0.00857475	Down	0.176716	0.323393	0.37104	0.0195581	0.0298519	0
circRNA_09170|NW_005394783.1:221520_239329_+	0.128085	-2.96482	0.00631514	Down	0.779631	0.676186	0.877825	0	0.0895556	0.0465838
circRNA_05523|NW_005393795.1:1094818_1111908_+	0.128373	-2.96159	0.0105449	Down	0.343038	0.166597	0.334841	0	0.0298519	0.0186335
circRNA_09283|NW_005394821.1:1912292_1917847_-	0.12909	-2.95355	0.00620689	Down	0.519754	0.313594	0.380089	0.0195581	0.0298519	0.0186335
circRNA_02954|NW_005393342.1:3093374_3094472_+	0.130274	-2.94038	0.00430841	Down	0.6341	0.538989	0.461537	0.0488952	0	0.037267
circRNA_02866|NW_005393329.1:2170607_2173408_+	0.13083	-2.93423	0.020856	Down	0.228692	0.195996	0.199094	0	0.0398025	0
circRNA_06925|NW_005394090.1:1972149_1990592_-	0.13149	-2.92697	0.0409489	Down	0.187111	0.0881982	0.0995472	0.0195581	0	0
circRNA_00887|NW_005392994.1:776011_816422_+	0.134117	-2.89844	0.0249757	Down	0.114346	0.225395	0.162895	0	0	0.0279503
circRNA_10351|NW_005395246.1:528828_533850_-	0.134931	-2.8897	0.0449539	Down	0.114346	0.137197	0.108597	0.0195581	0	0
circRNA_08624|NW_005394623.1:714785_721034_-	0.137663	-2.86078	0.0247645	Down	0.166321	0.176396	0.253393	0	0.0398025	0
circRNA_02105|NW_005393192.1:463094_463304_+	0.137667	-2.86075	0.0411239	Down	0.103951	0.127397	0.217194	0	0.0298519	0
circRNA_05144|NW_005393703.1:1035604_1059809_+	0.138363	-2.85347	0.00978834	Down	0.353433	0.235195	0.262443	0.0195581	0	0.0279503
circRNA_12091|NW_005396489.1:651991_677212_-	0.13837	-2.85339	0.00942753	Down	0.311852	0.323393	0.217194	0.0293371	0	0.0186335
circRNA_04306|NW_005393552.1:86595_118340_-	0.139365	-2.84306	0.0143519	Down	0.270272	0.313594	0.190045	0	0.0199012	0.0279503
circRNA_05074|NW_005393697.1:1644780_1659971_-	0.139849	-2.83806	0.00740945	Down	1.33057	0.725185	0.778278	0.0684533	0.0199012	0.074534
circRNA_04305|NW_005393552.1:86595_97815_-	0.140199	-2.83445	0.0115439	Down	0.332643	0.215596	0.271492	0.0293371	0.0199012	0
circRNA_08465|NW_005394566.1:41477_47139_+	0.142199	-2.81402	0.0160064	Down	0.301457	0.293994	0.262443	0	0.0597037	0
circRNA_08221|NW_005394475.1:323790_333377_+	0.143844	-2.79742	0.0498705	Down	0.239087	0.0587988	0.135746	0	0.0298519	0
circRNA_01912|NW_005393168.1:608956_689101_+	0.143859	-2.79728	0.0090388	Down	0.301457	0.303794	0.37104	0.0195581	0	0.037267
circRNA_04466|NW_005393585.1:437195_458504_+	0.143863	-2.79724	0.0207853	Down	0.218297	0.244995	0.153846	0.0195581	0.0199012	0
circRNA_11250|NW_005395653.1:321706_322786_-	0.144119	-2.79467	0.0290244	Down	0.145531	0.146997	0.280542	0	0.0398025	0
circRNA_09988|NW_005395062.1:479535_487812_-	0.144293	-2.79292	0.0141254	Down	0.322248	0.254795	0.307691	0	0.0398025	0.0186335
circRNA_05172|NW_005393708.1:794892_795545_+	0.146009	-2.77587	0.0344014	Down	0.187111	0.137197	0.144796	0	0	0.0279503
circRNA_12036|NW_005396379.1:186558_189683_-	0.146014	-2.77582	0.025987	Down	0.166321	0.195996	0.135746	0.0293371	0	0
circRNA_02515|NW_005393275.1:353297_424359_+	0.146825	-2.76783	0.0200027	Down	0.114346	0.578188	0.542985	0.0488952	0.0298519	0
circRNA_04301|NW_005393552.1:58669_97815_-	0.14912	-2.74546	0.0183738	Down	0.280667	0.225395	0.226244	0	0.0199012	0.0279503
circRNA_07122|NW_005394141.1:1992772_1999587_+	0.154502	-2.6943	0.00693509	Down	0.353433	0.372392	0.850676	0.0684533	0	0.0279503
circRNA_08189|NW_005394464.1:213071_232107_+	0.155933	-2.681	0.0453626	Down	0.135136	0.195996	0.0995472	0	0	0.0279503
circRNA_03392|NW_005393406.1:2937143_2939741_+	0.157007	-2.6711	0.0163263	Down	0.228692	0.254795	0.262443	0.0195581	0	0.0279503
circRNA_11412|NW_005395778.1:23342_34411_-	0.15715	-2.66979	0.012198	Down	0.57173	0.431191	0.37104	0.0293371	0.0696543	0
circRNA_00018|NW_005392826.1:315225_316516_+	0.157773	-2.66407	0.0433678	Down	0.0727656	0.137197	0.226244	0	0	0.0279503
circRNA_09382|NW_005394857.1:386894_389646_-	0.160129	-2.64269	0.0148318	Down	0.322248	0.264595	0.280542	0.0391162	0.0199012	0
circRNA_02982|NW_005393351.1:512576_515225_+	0.160904	-2.63573	0.0201804	Down	0.311852	0.225395	0.271492	0	0.0298519	0.0279503
circRNA_12375|NW_005396940.1:347242_348833_+	0.16128	-2.63236	0.0162897	Down	0.311852	0.264595	0.271492	0	0	0.0559005
circRNA_01049|NW_005393018.1:51938_54587_+	0.167524	-2.57756	0.0166613	Down	0.821211	0.823183	0.488686	0	0.109457	0.0559005
circRNA_06020|NW_005393870.1:1148727_1153357_+	0.168167	-2.57203	0.0416249	Down	0.135136	0.107798	0.199094	0.0293371	0	0
circRNA_06588|NW_005394030.1:731441_745952_-	0.169616	-2.55966	0.0214282	Down	0.228692	0.313594	0.244343	0.0293371	0.0298519	0
circRNA_11804|NW_005396099.1:342467_361604_+	0.171995	-2.53956	0.0178485	Down	0.842002	0.832983	1.16742	0.0782324	0.119407	0.0186335
circRNA_02952|NW_005393342.1:3060097_3068689_+	0.174273	-2.52058	0.0232013	Down	0.280667	0.215596	0.280542	0.0293371	0.0298519	0
circRNA_08897|NW_005394696.1:37770_54073_+	0.176055	-2.5059	0.0302816	Down	0.228692	0.274394	0.307691	0	0.0696543	0
circRNA_03881|NW_005393494.1:1124770_1129564_-	0.176818	-2.49966	0.0406436	Down	0.135136	0.156797	0.226244	0	0	0.037267
circRNA_05280|NW_005393743.1:1399274_1401825_-	0.176974	-2.49839	0.0361367	Down	0.187111	0.166597	0.180995	0.0195581	0	0.0186335
circRNA_06312|NW_005393943.1:149993_158180_+	0.181324	-2.46336	0.0143813	Down	0.436593	0.342993	0.298642	0.0782324	0	0
circRNA_09172|NW_005394783.1:221520_275679_+	0.181661	-2.46068	0.0275571	Down	0.291062	0.215596	0.325791	0	0.0398025	0.0279503
circRNA_01910|NW_005393168.1:608956_651858_+	0.182202	-2.45639	0.0195237	Down	0.488569	0.391992	0.542985	0.0195581	0.0796049	0.0186335
circRNA_00181|NW_005392872.1:1526587_1537141_+	0.184984	-2.43453	0.0178538	Down	0.602915	0.401792	0.570134	0	0.0298519	0.0931676
circRNA_07352|NW_005394178.1:616134_620436_+	0.185182	-2.43299	0.018332	Down	0.467779	0.333193	0.533935	0.0488952	0.0597037	0
circRNA_08315|NW_005394526.1:207551_215812_-	0.185708	-2.42889	0.0214279	Down	0.519754	0.274394	0.289592	0	0.0199012	0.0652173
circRNA_04688|NW_005393608.1:4079998_4095673_-	0.189909	-2.39662	0.0260097	Down	0.228692	0.254795	0.35294	0.0195581	0.0199012	0.0279503
circRNA_08978|NW_005394724.1:2740485_2755224_+	0.190252	-2.39401	0.0348403	Down	0.176716	0.323393	0.108597	0.0293371	0	0.0186335
circRNA_07651|NW_005394258.1:221387_251680_-	0.194165	-2.36465	0.0188115	Down	0.69647	0.401792	0.452487	0.0195581	0	0.102484
circRNA_07014|NW_005394119.1:233167_237357_+	0.194368	-2.36314	0.0404042	Down	0.249482	0.205796	0.217194	0.0195581	0.0398025	0
circRNA_06077|NW_005393882.1:2507825_2516173_-	0.198324	-2.33407	0.0291736	Down	0.280667	0.372392	0.153846	0.0488952	0.0199012	0
circRNA_12432|NW_005397164.1:9405_31172_-	0.200007	-2.32188	0.0279354	Down	0.322248	0.323393	0.262443	0.0293371	0.0199012	0.0279503
circRNA_03460|NW_005393420.1:328931_342674_-	0.202293	-2.30548	0.0278269	Down	0.291062	0.744785	0.533935	0	0.0796049	0.0652173
circRNA_00921|NW_005392999.1:805627_807333_-	0.203725	-2.2953	0.0344673	Down	1.17464	1.01918	1.14027	0.0782324	0.0796049	0.130435
circRNA_09751|NW_005395002.1:1698959_1718506_-	0.20415	-2.2923	0.0340173	Down	0.218297	0.215596	0.262443	0.0293371	0	0.0279503
circRNA_08521|NW_005394590.1:517293_520875_-	0.204206	-2.2919	0.0312074	Down	1.00832	0.823183	0.886875	0.0488952	0.0995062	0.0931676
circRNA_02304|NW_005393226.1:1774601_1792277_-	0.205182	-2.28503	0.0361866	Down	0.426198	0.215596	0.217194	0.0293371	0.0497531	0
circRNA_05767|NW_005393841.1:116217_117676_-	0.205877	-2.28015	0.0290022	Down	0.779631	0.666386	0.932124	0.0391162	0.0895556	0.0838508
circRNA_03316|NW_005393396.1:1716366_1731580_-	0.209816	-2.25281	0.032401	Down	0.395013	0.421391	0.506786	0	0.0796049	0.0465838
circRNA_08750|NW_005394656.1:816404_838618_-	0.210101	-2.25084	0.0408326	Down	0.155926	0.176396	0.253393	0.0488952	0	0
circRNA_09347|NW_005394851.1:856987_857824_-	0.212828	-2.23224	0.0302208	Down	0.717261	0.636987	0.742079	0.0488952	0.0796049	0.0652173
circRNA_07704|NW_005394282.1:226254_240058_-	0.213921	-2.22485	0.0314852	Down	0.61331	0.264595	0.280542	0.0293371	0.0398025	0.037267
circRNA_08363|NW_005394536.1:1178009_1231542_-	0.214552	-2.2206	0.0449107	Down	0.291062	0.166597	0.271492	0	0.0199012	0.0465838
circRNA_07682|NW_005394278.1:502247_512074_-	0.222407	-2.16873	0.0442053	Down	0.228692	0.176396	0.244343	0.0391162	0	0.0186335
circRNA_09989|NW_005395062.1:486896_487812_-	0.224865	-2.15287	0.0416795	Down	0.145531	0.235195	0.271492	0.0586743	0	0
circRNA_07576|NW_005394237.1:459421_473702_-	0.230408	-2.11774	0.0319296	Down	0.519754	0.313594	0.398189	0.0488952	0	0.0652173
circRNA_11552|NW_005395835.1:64211_65236_-	0.23128	-2.11229	0.0375458	Down	0.415803	0.50959	0.515836	0.0391162	0.0597037	0.0465838
circRNA_10773|NW_005395486.1:711832_745323_+	0.238968	-2.06511	0.0497133	Down	0.436593	0.362593	0.37104	0	0.0696543	0.0559005
circRNA_02268|NW_005393224.1:1900627_1905777_-	0.242039	-2.04669	0.0413361	Down	0.530149	0.313594	0.389139	0.0293371	0.0199012	0.074534
circRNA_10772|NW_005395486.1:711832_732456_+	0.256593	-1.96245	0.0493097	Down	0.67568	0.734985	0.751129	0.0782324	0.0199012	0.130435
circRNA_06550|NW_005394017.1:564207_572795_-	3.62708	1.85881	0.0477153	Up	0.103951	0.215596	0.072398	0.166244	0.288568	0.186335
circRNA_06085|NW_005393886.1:206954_222062_+	3.97066	1.98938	0.0421241	Up	0.114346	0.166597	0.117647	0.234697	0.238815	0.214285
circRNA_01459|NW_005393080.1:123560_137198_-	4.08552	2.03052	0.0373266	Up	0.124741	0.117598	0.108597	0.264034	0.278617	0.0838508
circRNA_08569|NW_005394601.1:561650_571870_+	4.14378	2.05095	0.0371481	Up	0.0935557	0.0587988	0.0633482	0.0586743	0.129358	0.195652
circRNA_08002|NW_005394395.1:284487_290413_-	4.15801	2.05589	0.0403541	Up	0.270272	0.176396	0.126696	0.273813	0.398025	0.363353
circRNA_02985|NW_005393351.1:568461_568849_+	4.20299	2.07141	0.0392873	Up	0.0623705	0.0391992	0.0904975	0.10757	0.189062	0.0559005
circRNA_01120|NW_005393025.1:1905526_1941493_+	4.24661	2.08631	0.0279167	Up	0.0727656	0.127397	0	0.127128	0.189062	0.074534
circRNA_08145|NW_005394456.1:102029_116738_-	4.26097	2.09118	0.0432912	Up	0.0935557	0	0.108597	0.0880114	0.228864	0.0559005
circRNA_02593|NW_005393292.1:1406111_1409245_-	4.36273	2.12523	0.0330036	Up	0.124741	0.0391992	0.0452487	0.146686	0.139309	0.102484
circRNA_08278|NW_005394508.1:1103449_1105357_-	4.47678	2.16246	0.0231776	Up	0.155926	0.0783984	0.0271492	0.127128	0.218914	0.167702
circRNA_03210|NW_005393385.1:1723339_1728198_+	4.51691	2.17534	0.0248694	Up	0.103951	0.097998	0.126696	0.10757	0.278617	0.260869
circRNA_11037|NW_005395536.1:788294_792347_-	4.52376	2.17752	0.0248154	Up	0.0831607	0.0685986	0.072398	0.127128	0.238815	0.0838508
circRNA_01815|NW_005393154.1:1927585_1935876_+	4.54336	2.18376	0.0424698	Up	0.0415803	0.0391992	0.0542985	0.0684533	0.0696543	0.121118
circRNA_09397|NW_005394865.1:568374_569151_-	4.93992	2.30449	0.0441256	Up	0.0519754	0.0391992	0	0.0977905	0.0497531	0.0465838
circRNA_09291|NW_005394823.1:761297_761506_+	4.97534	2.31479	0.0141129	Up	0.135136	0.0685986	0	0.0488952	0.218914	0.186335
circRNA_08827|NW_005394678.1:3303901_3308455_-	5.04241	2.33411	0.0295841	Up	0.249482	0.0881982	0.244343	0.449836	0.407975	0.37267
circRNA_03209|NW_005393385.1:1723339_1726043_+	5.23995	2.38955	0.0443745	Up	0.0727656	0	0	0.0391162	0.0895556	0.037267
circRNA_04172|NW_005393529.1:21058_26521_+	5.25014	2.39236	0.0381879	Up	0	0	0.117647	0.0684533	0.0895556	0.0931676
circRNA_11696|NW_005395976.1:199100_203881_-	5.4812	2.45449	0.0495179	Up	0.644495	0.597788	0	0.674754	1.50254	0.913042
circRNA_10734|NW_005395470.1:383996_390650_-	5.64356	2.49661	0.0295416	Up	0.0519754	0.0195996	0.0180995	0.0782324	0.0497531	0.0838508
circRNA_04707|NW_005393609.1:358514_364618_-	5.70086	2.51118	0.0347856	Up	0	0.0293994	0.0542985	0.0684533	0.0696543	0.0652173
circRNA_03235|NW_005393387.1:685833_688711_+	5.72702	2.51778	0.0253818	Up	0	0.048999	0.0542985	0.0977905	0.0497531	0.102484
circRNA_04789|NW_005393618.1:217874_222565_-	5.73215	2.51908	0.0326022	Up	0.176716	0.274394	0.37104	0.547627	0.746296	0.736024
circRNA_10769|NW_005395486.1:613448_621891_-	5.87364	2.55425	0.0169916	Up	0.176716	0.0783984	0.0904975	0.273813	0.537333	0.0931676
circRNA_11171|NW_005395610.1:131909_146491_+	5.95351	2.57374	0.016148	Up	0.0207902	0.0685986	0.0180995	0.10757	0.0597037	0.111801
circRNA_03280|NW_005393395.1:57275_62486_-	6.31413	2.65858	0.0356258	Up	0.0207902	0.0391992	0.0180995	0.0586743	0.0298519	0.121118
circRNA_11783|NW_005396071.1:229479_230660_+	6.33891	2.66423	0.0149015	Up	0.145531	0.146997	0.226244	0.322709	0.398025	0.670806
circRNA_07032|NW_005394126.1:2286947_2287295_-	6.4074	2.67974	0.0276679	Up	0.0311852	0	0.036199	0.0293371	0.0995062	0.0559005
circRNA_12301|NW_005396761.1:1172078_1174440_+	6.42239	2.68311	0.0094609	Up	0.0415803	0.0293994	0.153846	0.176023	0.189062	0.232919
circRNA_07160|NW_005394145.1:847235_848318_+	6.4771	2.69535	0.0254969	Up	0.0207902	0.0391992	0	0.0488952	0.0497531	0.074534
circRNA_02738|NW_005393310.1:1250055_1255639_-	6.48439	2.69697	0.00824491	Up	0.0311852	0.048999	0.0904975	0.127128	0.179111	0.167702
circRNA_05645|NW_005393808.1:390066_414759_+	6.70154	2.74449	0.0424547	Up	0	0.0391992	0	0.0293371	0.0696543	0.0279503
circRNA_04513|NW_005393592.1:670150_673444_+	6.83422	2.77278	0.0372746	Up	0.0519754	0	0	0.0586743	0.0199012	0.0652173
circRNA_05231|NW_005393726.1:2115988_2117499_-	6.84932	2.77596	0.00846016	Up	0.0415803	0.048999	0.036199	0.195581	0.0995062	0.074534
circRNA_11300|NW_005395672.1:725611_776707_+	6.93796	2.79451	0.0298497	Up	0	0.048999	0.036199	0.0391162	0.0696543	0.149068
circRNA_06602|NW_005394038.1:285432_313969_-	6.97332	2.80185	0.0156289	Up	0.0311852	0.0391992	0	0.0977905	0.0398025	0.074534
circRNA_01995|NW_005393179.1:1602111_1627660_+	6.99998	2.80735	0.0284406	Up	0.0207902	0.0293994	0	0.0586743	0.0398025	0.0559005
circRNA_08531|NW_005394590.1:673054_681537_-	7.25293	2.85856	0.0144262	Up	0	0.0293994	0.036199	0.0488952	0.129358	0.037267
circRNA_05243|NW_005393735.1:1871695_1882188_-	7.34137	2.87605	0.0151769	Up	0	0.0391992	0.0271492	0.0880114	0.0696543	0.0559005
circRNA_01571|NW_005393106.1:2733410_2735379_+	7.34512	2.87679	0.0181602	Up	0.311852	0.225395	0.199094	0.762766	0.786099	0.773291
circRNA_02458|NW_005393266.1:670891_673356_+	7.39091	2.88575	0.00501781	Up	0.0519754	0.0685986	0.036199	0.224918	0.0995062	0.167702
circRNA_05646|NW_005393808.1:390066_420414_+	7.54457	2.91544	0.0135966	Up	0.155926	0.244995	0.235293	0.694312	0.895556	0.512422
circRNA_09390|NW_005394858.1:302045_306063_-	7.57716	2.92166	0.0328267	Up	0.0207902	0	0.036199	0.0488952	0.119407	0.0186335
circRNA_12257|NW_005396684.1:67973_83073_+	7.6016	2.9263	0.0119948	Up	0.0311852	0.0293994	0.0452487	0.0586743	0.228864	0.074534
circRNA_08482|NW_005394577.1:621145_625909_-	7.74745	2.95372	0.00735291	Up	0.0311852	0.048999	0	0.136907	0.0597037	0.074534
circRNA_08019|NW_005394406.1:269572_272235_+	8.17159	3.03062	0.00354841	Up	0.0831607	0.0195996	0.0180995	0.136907	0.109457	0.167702
circRNA_11781|NW_005396063.1:819160_820632_-	8.64417	3.11173	0.0234847	Up	0	0.0195996	0.0180995	0.0488952	0.0796049	0.0186335
circRNA_10743|NW_005395483.1:65151_81528_-	8.80183	3.1378	0.0364904	Up	0.0311852	0	0	0.0391162	0.0497531	0.0279503
circRNA_03670|NW_005393450.1:2798212_2811339_-	9.27601	3.2135	0.00353036	Up	0.176716	0.0293994	0.162895	0.459615	0.726395	0.279503
circRNA_05175|NW_005393708.1:1611617_1615106_+	9.40432	3.23332	0.00729205	Up	0.249482	0.146997	0.126696	0.91923	0.597037	0.568322
circRNA_02542|NW_005393277.1:2208334_2209084_-	9.46162	3.24209	0.0177899	Up	0.0311852	0.0195996	0	0.117349	0.0398025	0.0465838
circRNA_11718|NW_005395997.1:94458_95893_-	9.66795	3.27321	0.00204436	Up	0.0727656	0.0587988	0.0995472	0.352046	0.248765	0.335403
circRNA_05627|NW_005393804.1:1660199_1660463_+	9.80844	3.29402	0.00159633	Up	0.0623705	0.0881982	0.0904975	0.283592	0.47763	0.279503
circRNA_08579|NW_005394602.1:181002_195778_+	9.93168	3.31204	0.0134247	Up	0	0.0195996	0.0180995	0.0293371	0.0497531	0.0838508
circRNA_06540|NW_005394017.1:410290_413468_+	9.98396	3.31961	0.00503896	Up	0.197507	0.0783984	0.190045	0.459615	0.676642	0.829191
circRNA_02838|NW_005393326.1:132407_133764_+	10.3287	3.36858	0.0427552	Up	0	0.0195996	0	0.0195581	0.0497531	0.0279503
circRNA_06082|NW_005393886.1:202206_222062_+	10.4195	3.38121	0.0099922	Up	0.0207902	0	0.0180995	0.0195581	0.0995062	0.0559005
circRNA_07858|NW_005394334.1:531876_532730_-	10.9369	3.45114	0.00121462	Up	0.0623705	0.0685986	0.036199	0.20536	0.497531	0.130435
circRNA_02628|NW_005393296.1:3938861_3950876_+	10.9711	3.45564	0.00104856	Up	0.0519754	0.0293994	0.0904975	0.283592	0.308469	0.204969
circRNA_10976|NW_005395536.1:292114_292488_-	10.9807	3.4569	0.0050008	Up	0	0.0195996	0.0271492	0.0684533	0.0895556	0.0652173
circRNA_00226|NW_005392876.1:197461_205477_-	11.39	3.50969	0.00247071	Up	0	0.0293994	0.0271492	0.0880114	0.0895556	0.102484
circRNA_12098|NW_005396506.1:632838_635581_-	11.5554	3.5305	0.00134012	Up	0.0311852	0	0.0542985	0.146686	0.15921	0.102484
circRNA_02461|NW_005393266.1:674385_702426_+	11.5902	3.53483	0.000954638	Up	0.0207902	0.048999	0	0.0782324	0.119407	0.167702
circRNA_11959|NW_005396274.1:520251_578431_+	11.7137	3.55012	0.0101969	Up	0.0311852	0	0	0.0391162	0.0597037	0.0559005
circRNA_04249|NW_005393539.1:1058528_1069379_-	11.8115	3.56212	0.033816	Up	0.0519754	0.0391992	0	0.195581	0.298519	0
circRNA_12541|NW_005398446.1:118522_121782_+	11.9754	3.58201	0.00131545	Up	0.0519754	0.0685986	0.126696	0.586743	0.368173	0.288819
circRNA_04535|NW_005393595.1:937915_949231_-	12.1893	3.60754	0.000800042	Up	0.0935557	0.0685986	0.0633482	0.420499	0.527383	0.251552
circRNA_01887|NW_005393164.1:2532516_2609229_-	12.2658	3.61657	0.0483258	Up	0.0831607	0	0	0	0.308469	0.149068
circRNA_05983|NW_005393866.1:296143_310448_+	12.3522	3.6267	0.00388602	Up	0	0	0.0452487	0.0391162	0.109457	0.0838508
circRNA_10991|NW_005395536.1:315678_315824_-	12.4709	3.6405	0.000520309	Up	0	0.0783984	0	0.0977905	0.119407	0.232919
circRNA_03800|NW_005393476.1:1914484_1914851_+	12.5222	3.64642	0.0201918	Up	0	0.0195996	0	0.0391162	0.0597037	0.0186335
circRNA_12010|NW_005396364.1:1587751_1600193_+	12.5992	3.65526	0.0356175	Up	0.0935557	0.0783984	0.0542985	0.752987	0.368173	0.0931676
circRNA_08037|NW_005394408.1:519489_520982_-	12.7518	3.67263	0.00169348	Up	0.0207902	0	0.036199	0.0977905	0.119407	0.0838508
circRNA_04260|NW_005393542.1:3454_39380_+	13.3124	3.7347	0.00424543	Up	0	0.0293994	0	0.0586743	0.0796049	0.0465838
circRNA_01615|NW_005393121.1:1532354_1533707_-	13.3694	3.74086	0.00607702	Up	0	0	0.036199	0.0880114	0.0597037	0.0465838
circRNA_04679|NW_005393608.1:4041321_4062836_-	13.7478	3.78113	0.00463554	Up	0	0	0.036199	0.0586743	0.0796049	0.0652173
circRNA_10308|NW_005395219.1:686781_690634_+	13.8522	3.79204	0.0140718	Up	0	0.0195996	0	0.0293371	0.0298519	0.0652173
circRNA_06603|NW_005394038.1:299590_313969_-	14.8166	3.88914	0.000318522	Up	0.0415803	0.0293994	0.0271492	0.283592	0.129358	0.195652
circRNA_11844|NW_005396136.1:260868_264707_-	14.9983	3.90673	0.007552	Up	0	0	0.0271492	0.0782324	0.0696543	0.0186335
circRNA_02023|NW_005393183.1:161815_213502_+	15.3216	3.9375	0.000494162	Up	0.0519754	0	0	0.0684533	0.129358	0.139751
circRNA_04154|NW_005393528.1:821460_821735_+	15.3533	3.94048	0.0305813	Up	0	0.0783984	0	0.293371	0	0.232919
circRNA_06341|NW_005393950.1:959984_980950_+	15.4516	3.94969	0.00147687	Up	0	0.0195996	0.0180995	0.10757	0.0796049	0.0652173
circRNA_04447|NW_005393582.1:189902_203808_+	15.5478	3.95863	0.000175278	Up	0.0935557	0.0391992	0	0.322709	0.388074	0.195652
circRNA_08702|NW_005394641.1:3565947_3574528_-	16.0771	4.00694	0.000416693	Up	0	0.0195996	0.036199	0.127128	0.179111	0.0838508
circRNA_03448|NW_005393416.1:1445829_1446715_+	16.8456	4.0743	0.00016706	Up	0	0.0587988	0.0542985	0.195581	0.238815	0.391304
circRNA_12540|NW_005398446.1:118522_119915_+	17.0712	4.0935	0.0148665	Up	0	0.0195996	0	0.0293371	0.0298519	0.0931676
circRNA_00664|NW_005392964.1:120914_121637_+	17.4194	4.12262	0.00501346	Up	0.0207902	0	0	0.0488952	0.0796049	0.0279503
circRNA_01728|NW_005393142.1:1819530_1884765_-	17.5209	4.13101	0.00507718	Up	0.0415803	0	0	0.0880114	0.0398025	0.167702
circRNA_04929|NW_005393648.1:75199_86026_-	17.8525	4.15806	0.00238722	Up	0	0	0.0271492	0.0293371	0.109457	0.0652173
circRNA_07067|NW_005394133.1:2536_3658_-	17.9367	4.16484	0.000183574	Up	0.0727656	0	0.072398	0.264034	0.308469	0.493788
circRNA_00258|NW_005392883.1:622517_626613_+	18.7553	4.22923	0.0371988	Up	0	0	0.0180995	0	0.0895556	0.0559005
circRNA_12011|NW_005396364.1:1587751_1626979_+	19.2876	4.2696	0.00523767	Up	0	0.0391992	0	0.185802	0.139309	0.0279503
circRNA_08610|NW_005394608.1:385323_392072_-	19.8966	4.31445	0.00265625	Up	0.0207902	0	0	0.0488952	0.0597037	0.0652173
circRNA_02646|NW_005393298.1:846415_860390_+	20.4868	4.35662	0.00499148	Up	0	0	0.0180995	0.0391162	0.0895556	0.0279503
circRNA_03668|NW_005393450.1:2791923_2811339_-	21.1954	4.40568	0.000364287	Up	0.0311852	0	0	0.10757	0.139309	0.037267
circRNA_09512|NW_005394899.1:272064_288543_+	21.554	4.42989	0.000240466	Up	0	0.0293994	0	0.0782324	0.139309	0.0838508
circRNA_06297|NW_005393940.1:7839_9640_+	21.8901	4.45221	0.00108151	Up	0	0.0195996	0	0.0586743	0.0995062	0.0465838
circRNA_04744|NW_005393610.1:300160_304214_-	24.5696	4.6188	0.00217097	Up	0	0	0.0180995	0.0195581	0.0696543	0.0931676
circRNA_04758|NW_005393610.1:362776_368553_-	25.6611	4.68151	0.025466	Up	0	0.0195996	0.036199	0	0.248765	0.37267
circRNA_10795|NW_005395510.1:428610_431314_+	27.3361	4.77274	5.60979e-05	Up	0	0.0195996	0.0180995	0.146686	0.109457	0.186335
circRNA_04531|NW_005393595.1:893916_949231_-	31.6102	4.98232	0.000990385	Up	0	0.0195996	0	0.156465	0.0696543	0.0559005
circRNA_10360|NW_005395251.1:1534_16762_+	31.8778	4.99448	2.09225e-05	Up	0.0415803	0	0	0.264034	0.109457	0.167702
circRNA_07113|NW_005394139.1:403793_419941_-	33.4486	5.06388	7.081e-05	Up	0	0	0.0271492	0.127128	0.129358	0.111801
circRNA_10974|NW_005395536.1:292114_292452_-	33.8077	5.07928	8.52224e-06	Up	0.0623705	0	0	0.264034	0.338321	0.288819
circRNA_10988|NW_005395536.1:305959_309443_-	34.8882	5.12467	0.00106519	Up	0.135136	0.048999	0.108597	1.04636	1.5722	1.71428
circRNA_03038|NW_005393362.1:735234_737007_-	42.7224	5.41692	0.000177532	Up	0	0.0195996	0	0.146686	0.218914	0.037267
circRNA_00021|NW_005392828.1:82765_89062_-	43.6263	5.44713	4.27506e-05	Up	0.0207902	0	0	0.0977905	0.0796049	0.195652
circRNA_10922|NW_005395536.1:270367_273880_-	46.766	5.54739	0.00880551	Up	0	0	0.072398	0.762766	0.626889	0
circRNA_07785|NW_005394317.1:252772_256528_-	48.4911	5.59965	0.00161813	Up	0	0.0195996	0	0.0586743	0.119407	0.260869
circRNA_04189|NW_005393529.1:29431_30263_+	54.7298	5.77426	0.00635566	Up	0.187111	0.0783984	0.0814477	3.15863	2.86578	2.07764
circRNA_04165|NW_005393529.1:15193_27908_+	54.7723	5.77538	2.61179e-06	Up	0.0207902	0.0391992	0	0.352046	0.736346	0.428571
circRNA_11736|NW_005396038.1:168470_241411_+	61.2624	5.93693	3.09061e-06	Up	0.0207902	0	0	0.185802	0.16916	0.177018
circRNA_04164|NW_005393529.1:15193_26521_+	61.5724	5.94421	4.40667e-06	Up	0	0	0.0633482	0.430278	0.736346	0.447204
circRNA_04169|NW_005393529.1:18206_27908_+	72.8838	6.18753	1.47686e-05	Up	0.0519754	0	0.036199	0.71387	1.01496	0.950309
circRNA_10943|NW_005395536.1:273608_273880_-	76.5085	6.25755	0.00139006	Up	0.114346	0	0	0	1.97022	1.84472
circRNA_05166|NW_005393707.1:52809_56603_-	77.5415	6.2769	0.000422682	Up	0.0519754	0.0391992	0.072398	1.17349	2.00007	2.24534
circRNA_10946|NW_005395536.1:273797_274075_-	81.1135	6.34187	9.0387e-07	Up	0	0	0.0271492	0.293371	0.288568	0.307453
circRNA_10921|NW_005395536.1:270367_273496_-	82.333	6.3634	0.0234538	Up	0.114346	0.107798	0.117647	3.9214	3.98025	4.08074
circRNA_06545|NW_005394017.1:434443_440815_+	82.8468	6.37237	1.69806e-06	Up	0	0	0.0180995	0.20536	0.139309	0.251552
circRNA_04177|NW_005393529.1:21677_27908_+	89.6153	6.48567	0.00123781	Up	0.187111	0	0	2.09272	2.4379	2.51552
circRNA_04191|NW_005393529.1:30000_30263_+	169.712	7.40694	4.6194e-05	Up	0.0207902	0.0195996	0.0271492	1.79934	1.6518	1.43478
circRNA_00002|NC_006380.3:7491_7677_-	Inf	Inf	0.0302641	Up	0	0	0	0.0391162	0	0.0931676
circRNA_00020|NW_005392828.1:73294_89062_-	Inf	Inf	0.0152947	Up	0	0	0	0.0488952	0.0199012	0.186335
circRNA_00066|NW_005392839.1:326557_327153_+	Inf	Inf	1.25248e-05	Up	0	0	0	0.0684533	0.0696543	0.121118
circRNA_00068|NW_005392840.1:428683_430381_-	Inf	Inf	0.0317069	Up	0	0	0	0	0.0298519	0.037267
circRNA_00078|NW_005392849.1:311782_319018_-	Inf	Inf	0.0222391	Up	0	0	0	0.0293371	0.0497531	0
circRNA_00102|NW_005392855.1:198410_228300_-	Inf	Inf	0.0106901	Up	0	0	0	0.0488952	0.0696543	0
circRNA_00169|NW_005392872.1:293043_296589_+	Inf	Inf	0.0104361	Up	0	0	0	0.0391162	0.0298519	0.0186335
circRNA_00216|NW_005392875.1:522605_534294_+	Inf	Inf	7.72221e-06	Up	0	0	0	0.127128	0.0597037	0.0931676
circRNA_00243|NW_005392880.1:675545_678183_-	Inf	Inf	0.0188516	Up	0	0	0	0	0.0398025	0.0465838
circRNA_00336|NW_005392902.1:509501_510645_-	Inf	Inf	7.61187e-09	Up	0	0	0	0.283592	0.358222	0.409937
circRNA_00545|NW_005392944.1:206795_208457_-	Inf	Inf	0.00387955	Up	0	0	0	0.0391162	0.0398025	0.0279503
circRNA_00625|NW_005392953.1:1174337_1183948_-	Inf	Inf	0.000989811	Up	0	0	0	0.0586743	0.0199012	0.0559005
circRNA_00626|NW_005392953.1:1178676_1181860_-	Inf	Inf	0.0287359	Up	0	0	0	0.0293371	0.0696543	0
circRNA_00750|NW_005392977.1:2472396_2486672_-	Inf	Inf	0.0180048	Up	0	0	0	0.0195581	0.0298519	0.0279503
circRNA_00865|NW_005392993.1:37346_54733_+	Inf	Inf	0.0424638	Up	0	0	0	0.0488952	0.0298519	0
circRNA_01122|NW_005393025.1:2024802_2032156_+	Inf	Inf	0.000121009	Up	0	0	0	0.20536	0.189062	0.0279503
circRNA_01227|NW_005393044.1:76484_78761_+	Inf	Inf	0.00245976	Up	0	0	0	0.0195581	0.0497531	0.0465838
circRNA_01672|NW_005393126.1:1291415_1306216_+	Inf	Inf	0.00101668	Up	0	0	0	0.0195581	0.0696543	0.0465838
circRNA_01820|NW_005393156.1:38963_41562_+	Inf	Inf	0.000144479	Up	0	0	0	0.0880114	0.0696543	0.0279503
circRNA_01845|NW_005393156.1:1310434_1355093_-	Inf	Inf	0.032087	Up	0	0	0	0	0.0398025	0.0279503
circRNA_01890|NW_005393164.1:2602775_2632954_-	Inf	Inf	0.0109202	Up	0	0	0	0	0.0597037	0.0465838
circRNA_01907|NW_005393168.1:476079_482017_-	Inf	Inf	0.0100801	Up	0	0	0	0.0880114	0.0199012	0.0279503
circRNA_01958|NW_005393177.1:978400_983850_+	Inf	Inf	0.037519	Up	0	0	0	0.0488952	0	0.0279503
circRNA_02033|NW_005393183.1:754741_755144_+	Inf	Inf	0.00163382	Up	0	0	0	0	0.278617	0.167702
circRNA_02190|NW_005393208.1:279340_306476_-	Inf	Inf	0.000667136	Up	0	0	0	0.0195581	0.0696543	0.0559005
circRNA_02283|NW_005393224.1:3708449_3720293_+	Inf	Inf	0.00558386	Up	0	0	0	0	0.119407	0.074534
circRNA_02294|NW_005393225.1:900674_910004_+	Inf	Inf	0.0176655	Up	0	0	0	0.0293371	0.0199012	0.0279503
circRNA_02301|NW_005393226.1:138_36882_-	Inf	Inf	0.00781207	Up	0	0	0	0.0977905	0	0.074534
circRNA_02355|NW_005393237.1:772728_784227_+	Inf	Inf	0.00646661	Up	0	0	0	0.0684533	0.0995062	0
circRNA_02524|NW_005393277.1:1310516_1390212_-	Inf	Inf	0.00061033	Up	0	0	0	0.606301	0	0.409937
circRNA_02526|NW_005393277.1:1310999_1344938_-	Inf	Inf	0.00157892	Up	0	0	0	0.0293371	0.0796049	0.0186335
circRNA_02528|NW_005393277.1:1326025_1344391_-	Inf	Inf	0.000302044	Up	0	0	0	0.0391162	0.0995062	0.0279503
circRNA_02529|NW_005393277.1:1327260_1345420_-	Inf	Inf	1.00628e-08	Up	0	0	0	0.400941	0.308469	0.260869
circRNA_02592|NW_005393292.1:1406111_1406417_-	Inf	Inf	0.0354747	Up	0	0	0	0	0.0398025	0.0838508
circRNA_02603|NW_005393296.1:1339357_1418072_+	Inf	Inf	0.023251	Up	0	0	0	0	0.0497531	0.0279503
circRNA_02635|NW_005393296.1:4197119_4210097_+	Inf	Inf	0.00156348	Up	0	0	0	0.0293371	0.0597037	0.037267
circRNA_02735|NW_005393310.1:1102036_1104705_-	Inf	Inf	0.0270957	Up	0	0	0	0	0.0597037	0.0279503
circRNA_02773|NW_005393315.1:1750353_1754168_+	Inf	Inf	4.02742e-07	Up	0	0	0	0.224918	0.109457	0.111801
circRNA_02840|NW_005393326.1:132407_185967_+	Inf	Inf	0.0199108	Up	0	0	0	0.0391162	0.0398025	0
circRNA_02891|NW_005393334.1:488087_500561_-	Inf	Inf	0.000556014	Up	0	0	0	0.0488952	0.109457	0.0186335
circRNA_02917|NW_005393337.1:4096257_4096688_-	Inf	Inf	0.000995898	Up	0	0	0	0.0586743	0.0398025	0.037267
circRNA_03150|NW_005393377.1:3643977_3644188_-	Inf	Inf	1.16138e-06	Up	0	0	0	0.10757	0.0895556	0.167702
circRNA_03338|NW_005393396.1:3378705_3382873_+	Inf	Inf	0.0375727	Up	0	0	0	0.0782324	0.0398025	0
circRNA_03388|NW_005393406.1:2917198_2925890_+	Inf	Inf	0.0287359	Up	0	0	0	0.0293371	0.0696543	0
circRNA_03449|NW_005393416.1:1495661_1504200_-	Inf	Inf	0.000660891	Up	0	0	0	0.0391162	0.0497531	0.0559005
circRNA_03525|NW_005393427.1:2384778_2387011_-	Inf	Inf	0.00624433	Up	0	0	0	0.0488952	0.0298519	0.0186335
circRNA_03601|NW_005393437.1:187493_193267_+	Inf	Inf	0.0317069	Up	0	0	0	0	0.0298519	0.037267
circRNA_03612|NW_005393444.1:35214_35752_+	Inf	Inf	3.45394e-07	Up	0	0	0	0.0782324	0.228864	0.130435
circRNA_03666|NW_005393450.1:2779904_2792030_-	Inf	Inf	0.0106073	Up	0	0	0	0.0293371	0.0398025	0.0186335
circRNA_03672|NW_005393450.1:2798232_2811339_-	Inf	Inf	0.0270957	Up	0	0	0	0	0.0597037	0.0279503
circRNA_03732|NW_005393461.1:2735177_2735362_+	Inf	Inf	0.00014107	Up	0	0	0	0.0684533	0.109457	0.0186335
circRNA_03821|NW_005393489.1:26880_29711_-	Inf	Inf	0.0343032	Up	0	0	0	0.0391162	0.0298519	0
circRNA_04076|NW_005393514.1:1728990_1733562_-	Inf	Inf	4.43938e-06	Up	0	0	0	0.0488952	0.16916	0.0838508
circRNA_04099|NW_005393520.1:1296052_1297324_+	Inf	Inf	0.00645658	Up	0	0	0	0.0195581	0.0497531	0.0279503
circRNA_04135|NW_005393528.1:725876_800356_+	Inf	Inf	0.00107777	Up	0	0	0	0.20536	0.288568	0
circRNA_04136|NW_005393528.1:741522_751353_+	Inf	Inf	0.000131176	Up	0	0	0	0.762766	0.825901	0
circRNA_04139|NW_005393528.1:741522_800356_+	Inf	Inf	0.00514561	Up	0	0	0	0.127128	0.109457	0
circRNA_04143|NW_005393528.1:755020_794606_+	Inf	Inf	1.39122e-07	Up	0	0	0	0.117349	0.16916	0.223602
circRNA_04145|NW_005393528.1:755020_816435_+	Inf	Inf	1.01516e-07	Up	0	0	0	0.176023	0.218914	0.149068
circRNA_04146|NW_005393528.1:755020_821735_+	Inf	Inf	2.5864e-07	Up	0	0	0	0.254255	0.149259	0.437888
circRNA_04147|NW_005393528.1:774034_800356_+	Inf	Inf	0.00364611	Up	0	0	0	0.312929	0.199012	0
circRNA_04148|NW_005393528.1:779292_800356_+	Inf	Inf	2.84276e-05	Up	0	0	0	0.0586743	0.119407	0.0559005
circRNA_04157|NW_005393529.1:12287_21321_+	Inf	Inf	0.00180412	Up	0	0	0	0.195581	0	0.177018
circRNA_04158|NW_005393529.1:12287_21940_+	Inf	Inf	0.048661	Up	0	0	0	0	2.83593	0
circRNA_04160|NW_005393529.1:12287_27908_+	Inf	Inf	6.346e-09	Up	0	0	0	0.381383	0.467679	0.66149
circRNA_04166|NW_005393529.1:15193_28496_+	Inf	Inf	0.00122192	Up	0	0	0	0.0391162	0.0398025	0.121118
circRNA_04181|NW_005393529.1:26258_27908_+	Inf	Inf	0.00853374	Up	0	0	0	0.234697	0	0.111801
circRNA_04248|NW_005393539.1:1058528_1060292_-	Inf	Inf	0.000144358	Up	0	0	0	0.0391162	0.0796049	0.0652173
circRNA_04262|NW_005393542.1:12613_64900_+	Inf	Inf	0.0317069	Up	0	0	0	0	0.0298519	0.037267
circRNA_04268|NW_005393546.1:662714_662907_-	Inf	Inf	0.00971683	Up	0	0	0	0.0782324	0.0696543	0
circRNA_04363|NW_005393562.1:1084278_1122868_+	Inf	Inf	5.01405e-07	Up	0	0	0	0.136907	0.15921	0.121118
circRNA_04364|NW_005393562.1:1084278_1145907_+	Inf	Inf	3.8349e-05	Up	0	0	0	0.0293371	0.109457	0.0838508
circRNA_04366|NW_005393562.1:1123839_1145907_+	Inf	Inf	0.000102031	Up	0	0	0	0.0391162	0.0696543	0.0838508
circRNA_04417|NW_005393575.1:411107_413415_+	Inf	Inf	0.00641768	Up	0	0	0	0.0293371	0.0497531	0.0186335
circRNA_04439|NW_005393578.1:586494_594078_+	Inf	Inf	0.000206853	Up	0	0	0	0.0293371	0.0497531	0.0931676
circRNA_04454|NW_005393584.1:404655_424427_+	Inf	Inf	0.0231758	Up	0	0	0	0.117349	0.0298519	0.0186335
circRNA_04455|NW_005393584.1:405655_409601_+	Inf	Inf	0.0143292	Up	0	0	0	0.10757	0.0696543	0
circRNA_04456|NW_005393584.1:459725_463879_+	Inf	Inf	0.000995898	Up	0	0	0	0.0586743	0.0398025	0.037267
circRNA_04533|NW_005393595.1:907140_949231_-	Inf	Inf	4.54915e-06	Up	0	0	0	0.0880114	0.149259	0.0652173
circRNA_04537|NW_005393595.1:946279_949231_-	Inf	Inf	6.58371e-09	Up	0	0	0	0.576964	0.517432	0.391304
circRNA_04583|NW_005393605.1:2165052_2210886_+	Inf	Inf	0.0337153	Up	0	0	0	0.0293371	0	0.0559005
circRNA_04721|NW_005393610.1:196613_197092_-	Inf	Inf	0.000736997	Up	0	0	0	0.293371	0	0.37267
circRNA_04723|NW_005393610.1:197000_198759_-	Inf	Inf	0.0270079	Up	0	0	0	0.0391162	0	0.0838508
circRNA_04724|NW_005393610.1:197000_203238_-	Inf	Inf	1.80488e-08	Up	0	0	0	0.312929	0.208963	0.279503
circRNA_04745|NW_005393610.1:300687_312977_-	Inf	Inf	0.02494	Up	0	0	0	0	0	11.1522
circRNA_04749|NW_005393610.1:307081_312977_-	Inf	Inf	0.00138018	Up	0	0	0	0	0.278617	0.381987
circRNA_04753|NW_005393610.1:336633_337412_-	Inf	Inf	0.0452895	Up	0	0	0	3.64758	0	0
circRNA_04757|NW_005393610.1:362093_368360_-	Inf	Inf	0.0323426	Up	0	0	0	0.0684533	0.0398025	0
circRNA_04775|NW_005393614.1:2457_44731_-	Inf	Inf	0.000105946	Up	0	0	0	1.00724	0	1.47205
circRNA_04900|NW_005393646.1:662312_662618_+	Inf	Inf	0.00016098	Up	0	0	0	0.0195581	0.0995062	0.111801
circRNA_04925|NW_005393648.1:55194_57480_-	Inf	Inf	2.93992e-06	Up	0	0	0	0.0880114	0.139309	0.0931676
circRNA_05122|NW_005393697.1:6965317_6967892_+	Inf	Inf	0.000660891	Up	0	0	0	0.0391162	0.0497531	0.0559005
circRNA_05186|NW_005393709.1:733584_741511_-	Inf	Inf	0.0015847	Up	0	0	0	0.0195581	0.0796049	0.0279503
circRNA_05259|NW_005393739.1:348539_366065_+	Inf	Inf	0.0424638	Up	0	0	0	0.0488952	0.0298519	0
circRNA_05313|NW_005393753.1:1265773_1266919_+	Inf	Inf	0.00176628	Up	0	0	0	0.0391162	0.0199012	0.0838508
circRNA_05504|NW_005393788.1:812794_821474_+	Inf	Inf	0.00238423	Up	0	0	0	0.0586743	0.0199012	0.037267
circRNA_05613|NW_005393804.1:1418657_1450269_-	Inf	Inf	0.000299311	Up	0	0	0	0.0684533	0.0398025	0.0559005
circRNA_05644|NW_005393808.1:390066_390218_+	Inf	Inf	0.0317069	Up	0	0	0	0	0.0298519	0.037267
circRNA_05694|NW_005393819.1:172426_214432_-	Inf	Inf	0.0298397	Up	0	0	0	0.0293371	0	0.037267
circRNA_05716|NW_005393823.1:310369_318156_+	Inf	Inf	0.0471045	Up	0	0	0	0.0977905	0.0398025	0
circRNA_05824|NW_005393843.1:8045174_8045432_-	Inf	Inf	0.00721541	Up	0	0	0	0.0195581	0.0895556	0.0186335
circRNA_06024|NW_005393870.1:1270503_1274560_-	Inf	Inf	0.0210856	Up	0	0	0	0.0488952	0	0.037267
circRNA_06037|NW_005393876.1:1092184_1102565_-	Inf	Inf	0.00964058	Up	0	0	0	0.0684533	0	0.111801
circRNA_06248|NW_005393927.1:169333_185047_-	Inf	Inf	0.0298397	Up	0	0	0	0.0293371	0	0.037267
circRNA_06338|NW_005393950.1:312423_322345_+	Inf	Inf	0.00383802	Up	0	0	0	0.0488952	0.0298519	0.0279503
circRNA_06340|NW_005393950.1:959984_963574_+	Inf	Inf	0.0038215	Up	0	0	0	0.0586743	0.0298519	0.0186335
circRNA_06523|NW_005394017.1:359294_381103_+	Inf	Inf	0.00540337	Up	0	0	0	0.0880114	0	0.102484
circRNA_06524|NW_005394017.1:381062_381940_+	Inf	Inf	0.00013452	Up	0	0	0	2.85548	2.56726	4.76086
circRNA_06525|NW_005394017.1:381062_382761_+	Inf	Inf	5.52847e-08	Up	0	0	0	0.430278	0.407975	1.01553
circRNA_06543|NW_005394017.1:413302_440815_+	Inf	Inf	0.0287359	Up	0	0	0	0.0293371	0.0696543	0
circRNA_06562|NW_005394029.1:107782_108402_+	Inf	Inf	0.0222373	Up	0	0	0	0	0.0398025	0.0559005
circRNA_06631|NW_005394043.1:74550_86646_+	Inf	Inf	0.0176655	Up	0	0	0	0.0293371	0.0199012	0.0279503
circRNA_06689|NW_005394055.1:661399_670459_-	Inf	Inf	0.037519	Up	0	0	0	0.0488952	0	0.0279503
circRNA_06690|NW_005394055.1:851583_860894_-	Inf	Inf	1.09532e-08	Up	0	0	0	0.322709	0.388074	0.195652
circRNA_06692|NW_005394055.1:1016545_1018877_-	Inf	Inf	0.00153775	Up	0	0	0	0.0391162	0.0298519	0.0559005
circRNA_06814|NW_005394079.1:95048_138884_-	Inf	Inf	0.00532889	Up	0	0	0	0	0.189062	0.0931676
circRNA_06816|NW_005394079.1:557079_557558_+	Inf	Inf	0.0343032	Up	0	0	0	0.0391162	0.0298519	0
circRNA_06964|NW_005394099.1:42163_50313_-	Inf	Inf	0.000206761	Up	0	0	0	0.0586743	0.0597037	0.0559005
circRNA_06976|NW_005394106.1:1526614_1530275_+	Inf	Inf	0.03183	Up	0	0	0	0.0391162	0	0.0279503
circRNA_07041|NW_005394127.1:716257_755585_+	Inf	Inf	3.53394e-06	Up	0	0	0	0.0586743	0.179111	0.074534
circRNA_07050|NW_005394127.1:1210933_1215760_+	Inf	Inf	0.0109202	Up	0	0	0	0	0.0597037	0.0465838
circRNA_07058|NW_005394127.1:3140131_3140718_-	Inf	Inf	0.013293	Up	0	0	0	0.0488952	0	0.0559005
circRNA_07131|NW_005394142.1:1504911_1547985_+	Inf	Inf	0.0222391	Up	0	0	0	0.0293371	0.0497531	0
circRNA_07137|NW_005394142.1:1798990_1799326_+	Inf	Inf	0.0271542	Up	0	0	0	0.0586743	0.0398025	0
circRNA_07436|NW_005394199.1:73742_74014_-	Inf	Inf	0.024837	Up	0	0	0	0	0.0995062	0.037267
circRNA_07493|NW_005394212.1:176512_186900_-	Inf	Inf	0.0128716	Up	0	0	0	0	0.0497531	0.0465838
circRNA_07536|NW_005394232.1:10470_11792_-	Inf	Inf	0.0106073	Up	0	0	0	0.0293371	0.0398025	0.0186335
circRNA_07584|NW_005394238.1:592416_597650_-	Inf	Inf	0.000144479	Up	0	0	0	0.0880114	0.0696543	0.0279503
circRNA_07640|NW_005394252.1:1110192_1113285_-	Inf	Inf	0.0370622	Up	0	0	0	0	0	4.99378
circRNA_07648|NW_005394258.1:58525_73775_-	Inf	Inf	0.00651299	Up	0	0	0	0.0195581	0.0597037	0.0186335
circRNA_07676|NW_005394270.1:104490_108616_-	Inf	Inf	3.85391e-05	Up	0	0	0	0.0488952	0.0995062	0.074534
circRNA_07787|NW_005394317.1:265505_265673_+	Inf	Inf	0.024716	Up	0	0	0	0.0488952	0	0.121118
circRNA_07848|NW_005394334.1:321767_326344_-	Inf	Inf	0.0199108	Up	0	0	0	0.0391162	0.0398025	0
circRNA_07928|NW_005394368.1:83487_88814_-	Inf	Inf	0.00483365	Up	0	0	0	0.0293371	0.109457	0.0186335
circRNA_07975|NW_005394383.1:16309_36633_-	Inf	Inf	0.0218581	Up	0	0	0	0.0880114	0	0.0465838
circRNA_07999|NW_005394395.1:240028_241811_-	Inf	Inf	0.0178608	Up	0	0	0	0.0293371	0.0298519	0.0186335
circRNA_08004|NW_005394395.1:925005_925521_+	Inf	Inf	6.91371e-07	Up	0	0	0	0.0880114	0.238815	0.326086
circRNA_08051|NW_005394411.1:805078_806286_+	Inf	Inf	0.00100645	Up	0	0	0	0.0293371	0.0497531	0.0559005
circRNA_08148|NW_005394456.1:115641_116738_-	Inf	Inf	0.0382788	Up	0	0	0	0	0.149259	0.037267
circRNA_08232|NW_005394482.1:347447_383734_-	Inf	Inf	0.0343032	Up	0	0	0	0.0391162	0.0298519	0
circRNA_08235|NW_005394482.1:383679_391071_-	Inf	Inf	0.00543231	Up	0	0	0	0.0293371	0.0199012	0.0838508
circRNA_08238|NW_005394482.1:383679_447225_-	Inf	Inf	0.0323426	Up	0	0	0	0.0684533	0.0398025	0
circRNA_08239|NW_005394482.1:383679_474085_-	Inf	Inf	0.0323426	Up	0	0	0	0.0684533	0.0398025	0
circRNA_08402|NW_005394555.1:346415_347243_+	Inf	Inf	7.20275e-05	Up	0	0	0	0.136907	0.119407	0.0279503
circRNA_08472|NW_005394577.1:61291_86389_-	Inf	Inf	0.00246388	Up	0	0	0	0.0293371	0.0597037	0.0279503
circRNA_08570|NW_005394601.1:605955_606102_-	Inf	Inf	0.0167219	Up	0	0	0	0	0.0696543	0.037267
circRNA_08757|NW_005394660.1:146096_148468_+	Inf	Inf	0.0185276	Up	0	0	0	0	0.0398025	0.037267
circRNA_08758|NW_005394660.1:152020_157921_+	Inf	Inf	1.23889e-05	Up	0	0	0	0.0977905	0.119407	0.0465838
circRNA_08876|NW_005394691.1:1061665_1079453_+	Inf	Inf	0.0343032	Up	0	0	0	0.0391162	0.0298519	0
circRNA_08957|NW_005394721.1:1279572_1283799_+	Inf	Inf	0.0147415	Up	0	0	0	0	0.0497531	0.037267
circRNA_08958|NW_005394721.1:1279705_1283799_+	Inf	Inf	3.82365e-06	Up	0	0	0	0.136907	0.0895556	0.0838508
circRNA_08967|NW_005394724.1:1387346_1389599_-	Inf	Inf	0.00390523	Up	0	0	0	0.0391162	0.0497531	0.0186335
circRNA_09015|NW_005394736.1:219983_220341_+	Inf	Inf	0.0226085	Up	0	0	0	0.0488952	0.0398025	0
circRNA_09016|NW_005394736.1:219983_220437_+	Inf	Inf	0.032087	Up	0	0	0	0	0.0398025	0.0279503
circRNA_09021|NW_005394736.1:220784_220938_+	Inf	Inf	0.000282643	Up	0	0	0	0.0293371	0.129358	0.0465838
circRNA_09310|NW_005394827.1:36735_39203_+	Inf	Inf	0.000101793	Up	0	0	0	0.0391162	0.109457	0.0465838
circRNA_09387|NW_005394857.1:776676_777086_+	Inf	Inf	1.21966e-07	Up	0	0	0	0.156465	0.228864	0.139751
circRNA_09388|NW_005394857.1:776676_778664_+	Inf	Inf	0.00248913	Up	0	0	0	0.0195581	0.0696543	0.0279503
circRNA_09413|NW_005394879.1:54798_107249_+	Inf	Inf	0.0317069	Up	0	0	0	0	0.0298519	0.037267
circRNA_09477|NW_005394887.1:1422057_1434259_-	Inf	Inf	0.00498392	Up	0	0	0	0	0.109457	0.139751
circRNA_09493|NW_005394890.1:3697499_3709548_+	Inf	Inf	0.0178608	Up	0	0	0	0.0293371	0.0298519	0.0186335
circRNA_09501|NW_005394895.1:262565_267496_+	Inf	Inf	0.0343032	Up	0	0	0	0.0391162	0.0298519	0
circRNA_09502|NW_005394895.1:262565_270414_+	Inf	Inf	0.00241746	Up	0	0	0	0.0488952	0.0398025	0.0279503
circRNA_09503|NW_005394895.1:262565_281049_+	Inf	Inf	0.0312791	Up	0	0	0	0.0293371	0.0398025	0
circRNA_09505|NW_005394895.1:276601_281049_+	Inf	Inf	0.00623073	Up	0	0	0	0.0391162	0.0199012	0.037267
circRNA_09511|NW_005394899.1:272064_274633_+	Inf	Inf	0.047922	Up	0	0	0	0.0195581	0.0497531	0
circRNA_09680|NW_005394974.1:915857_917510_+	Inf	Inf	0.00194167	Up	0	0	0	0.156465	0.268667	0
circRNA_09706|NW_005394997.1:204599_209486_+	Inf	Inf	0.03183	Up	0	0	0	0.0391162	0	0.0279503
circRNA_09848|NW_005395032.1:82044_87395_+	Inf	Inf	4.3741e-05	Up	0	0	0	0.215139	0.129358	0.0559005
circRNA_09911|NW_005395052.1:239414_239698_+	Inf	Inf	3.61267e-06	Up	0	0	0	0.0880114	0.15921	0.0652173
circRNA_10104|NW_005395113.1:698666_727957_+	Inf	Inf	0.000975928	Up	0	0	0	0.10757	0.0398025	0.037267
circRNA_10245|NW_005395183.1:1309719_1312737_-	Inf	Inf	3.94207e-05	Up	0	0	0	0.136907	0.16916	0.0279503
circRNA_10321|NW_005395225.1:162143_224995_+	Inf	Inf	0.00241746	Up	0	0	0	0.0488952	0.0398025	0.0279503
circRNA_10623|NW_005395433.1:441032_457069_-	Inf	Inf	5.82074e-06	Up	0	0	0	0.0977905	0.129358	0.0652173
circRNA_10637|NW_005395449.1:117408_202285_+	Inf	Inf	7.91357e-05	Up	0	0	0	4.87974	0	4.08074
circRNA_10638|NW_005395449.1:125715_213032_+	Inf	Inf	0.00163408	Up	0	0	0	0	0.218914	0.270186
circRNA_10642|NW_005395449.1:203820_261280_+	Inf	Inf	6.14655e-08	Up	0	0	0	0.958347	1.22393	1.20186
circRNA_10647|NW_005395449.1:205539_265543_+	Inf	Inf	0.0151949	Up	0	0	0	0.0586743	0	0.0465838
circRNA_10651|NW_005395449.1:209808_236206_+	Inf	Inf	0.00669756	Up	0	0	0	0.127128	0.0995062	0
circRNA_10666|NW_005395449.1:222289_248756_+	Inf	Inf	2.32765e-08	Up	0	0	0	1.16371	1.00501	0.465838
circRNA_10667|NW_005395449.1:231849_261280_+	Inf	Inf	0.0146302	Up	0	0	0	0.0488952	0.0497531	0
circRNA_10669|NW_005395449.1:233153_306518_+	Inf	Inf	0.00852357	Up	0	0	0	0	0.0895556	0.0559005
circRNA_10672|NW_005395449.1:234368_265543_+	Inf	Inf	5.25597e-05	Up	0	0	0	0.0586743	0.119407	0.037267
circRNA_10678|NW_005395449.1:235874_266944_+	Inf	Inf	0.0176655	Up	0	0	0	0.0293371	0.0199012	0.0279503
circRNA_10692|NW_005395449.1:250512_281698_+	Inf	Inf	0.00157105	Up	0	0	0	0.0293371	0.0696543	0.0279503
circRNA_10693|NW_005395449.1:250512_330640_+	Inf	Inf	0.0191042	Up	0	0	0	0.0782324	0	0.0465838
circRNA_10840|NW_005395522.1:767420_776638_+	Inf	Inf	0.000992794	Up	0	0	0	0.0586743	0.0298519	0.0465838
circRNA_10895|NW_005395536.1:251636_251788_-	Inf	Inf	1.14253e-06	Up	0	0	0	0.0880114	0.0995062	0.177018
circRNA_10898|NW_005395536.1:258552_258947_+	Inf	Inf	0.0305429	Up	0	0	0	0.0293371	0.0199012	0.0186335
circRNA_10907|NW_005395536.1:267366_267726_-	Inf	Inf	0.0305429	Up	0	0	0	0.0293371	0.0199012	0.0186335
circRNA_10911|NW_005395536.1:269149_273691_-	Inf	Inf	0.000355764	Up	0	0	0	0	0.447778	0.419254
circRNA_10915|NW_005395536.1:270367_270799_-	Inf	Inf	7.34034e-05	Up	0	0	0	0.0977905	0.0696543	0.037267
circRNA_10920|NW_005395536.1:270367_273036_-	Inf	Inf	0.0427996	Up	0	0	0	0	0	3.7267
circRNA_10929|NW_005395536.1:270755_273880_-	Inf	Inf	0.00632821	Up	0	0	0	0.0391162	0.0398025	0.0186335
circRNA_10933|NW_005395536.1:271341_272208_-	Inf	Inf	6.61745e-05	Up	0	0	0	3.21731	6.94553	0
circRNA_10934|NW_005395536.1:271341_272405_-	Inf	Inf	0.00049829	Up	0	0	0	0.635638	1.75131	0.0279503
circRNA_10935|NW_005395536.1:271341_272604_-	Inf	Inf	0.0043425	Up	0	0	0	0.0977905	0.179111	0
circRNA_10936|NW_005395536.1:271536_272604_-	Inf	Inf	0.0249749	Up	0	0	0	0.0293371	0.0597037	0
circRNA_10941|NW_005395536.1:272953_274690_-	Inf	Inf	0.006917	Up	0	0	0	0.117349	0	0.0838508
circRNA_10950|NW_005395536.1:274225_285786_-	Inf	Inf	0.0271542	Up	0	0	0	0.0586743	0.0398025	0
circRNA_10955|NW_005395536.1:279456_285786_-	Inf	Inf	0.0107609	Up	0	0	0	0	0.497531	0.130435
circRNA_10959|NW_005395536.1:283011_284126_-	Inf	Inf	5.04308e-08	Up	0	0	0	0.176023	0.218914	0.223602
circRNA_10965|NW_005395536.1:289212_289596_-	Inf	Inf	6.00248e-09	Up	0	0	0	0.430278	0.497531	0.419254
circRNA_10975|NW_005395536.1:292114_292458_-	Inf	Inf	1.1219e-07	Up	0	0	0	0.176023	0.218914	0.139751
circRNA_10980|NW_005395536.1:295337_296064_-	Inf	Inf	8.25679e-07	Up	0	0	0	0.117349	0.0995062	0.167702
circRNA_10998|NW_005395536.1:331767_331917_+	Inf	Inf	0.00100645	Up	0	0	0	0.0293371	0.0497531	0.0559005
circRNA_11003|NW_005395536.1:338908_339468_+	Inf	Inf	0.00619779	Up	0	0	0	0.0488952	0.0199012	0.0279503
circRNA_11017|NW_005395536.1:406489_406626_-	Inf	Inf	0.0112739	Up	0	0	0	0.0586743	0.0597037	0
circRNA_11033|NW_005395536.1:756350_760479_-	Inf	Inf	0.0493189	Up	0	0	0	0	0.0298519	0.0652173
circRNA_11072|NW_005395553.1:292380_295061_+	Inf	Inf	0.000299846	Up	0	0	0	0.0684533	0.0597037	0.037267
circRNA_11073|NW_005395553.1:292434_295061_+	Inf	Inf	1.23691e-05	Up	0	0	0	0.0782324	0.109457	0.074534
circRNA_11143|NW_005395600.1:159135_159646_-	Inf	Inf	0.0154216	Up	0	0	0	0.0391162	0.0497531	0
circRNA_11257|NW_005395654.1:364773_366287_-	Inf	Inf	0.023251	Up	0	0	0	0	0.0497531	0.0279503
circRNA_11512|NW_005395823.1:164004_169407_-	Inf	Inf	0.020717	Up	0	0	0	0.0391162	0	0.037267
circRNA_11636|NW_005395898.1:1373207_1374458_+	Inf	Inf	4.98701e-07	Up	0	0	0	0.127128	0.15921	0.130435
circRNA_11761|NW_005396049.1:411409_412779_+	Inf	Inf	7.30422e-05	Up	0	0	0	0.0586743	0.0796049	0.0652173
circRNA_11877|NW_005396207.1:25350_26229_-	Inf	Inf	0.0310144	Up	0	0	0	0	0.0398025	0.074534
circRNA_12012|NW_005396364.1:1587751_1639360_+	Inf	Inf	1.39899e-06	Up	0	0	0	0.254255	0.189062	0.074534
circRNA_12013|NW_005396364.1:1587751_1651641_+	Inf	Inf	1.94846e-06	Up	0	0	0	0.127128	0.16916	0.0465838
circRNA_12020|NW_005396368.1:34584_57735_-	Inf	Inf	0.0185276	Up	0	0	0	0	0.0398025	0.037267
circRNA_12052|NW_005396408.1:16551_16690_-	Inf	Inf	0.0270957	Up	0	0	0	0	0.0597037	0.0279503
circRNA_12056|NW_005396408.1:100377_103843_-	Inf	Inf	0.0210856	Up	0	0	0	0.0488952	0	0.037267
circRNA_12062|NW_005396436.1:200935_215474_-	Inf	Inf	0.0343032	Up	0	0	0	0.0391162	0.0298519	0
circRNA_12173|NW_005396603.1:46145_48541_+	Inf	Inf	0.0271542	Up	0	0	0	0.0586743	0.0398025	0
circRNA_12218|NW_005396624.1:583153_593418_+	Inf	Inf	0.0287359	Up	0	0	0	0.0293371	0.0696543	0
circRNA_12269|NW_005396726.1:103140_118682_-	Inf	Inf	0.014675	Up	0	0	0	0.0391162	0.0597037	0
circRNA_12296|NW_005396761.1:876094_877889_-	Inf	Inf	0.0210856	Up	0	0	0	0.0488952	0	0.037267
circRNA_12312|NW_005396765.1:300491_305259_-	Inf	Inf	0.000444849	Up	0	0	0	0.0488952	0.0895556	0.0186335
circRNA_12371|NW_005396933.1:7954_13059_-	Inf	Inf	1.62502e-06	Up	0	0	0	0.127128	0.149259	0.074534
circRNA_12430|NW_005397163.1:16489_21105_-	Inf	Inf	0.0128716	Up	0	0	0	0	0.0497531	0.0465838
circRNA_12563|NW_005401492.1:7254_29199_-	Inf	Inf	1.16698e-06	Up	0	0	0	0.117349	0.0895556	0.158385
circRNA_12564|NW_005401492.1:27643_29199_-	Inf	Inf	0.00153322	Up	0	0	0	0.0488952	0.0298519	0.0465838
circRNA_00027|NW_005392832.1:231526_233549_+	0	#NAME?	0.00953487	Down	0.145531	0.0391992	0.135746	0	0	0
circRNA_00075|NW_005392842.1:1489858_1490588_+	0	#NAME?	0.0011022	Down	0.228692	0.186196	0.0814477	0	0	0
circRNA_00130|NW_005392859.1:667513_670353_-	0	#NAME?	0.0246109	Down	0.0831607	0.117598	0.0452487	0	0	0
circRNA_00136|NW_005392865.1:612245_626602_+	0	#NAME?	0.0363137	Down	0.0623705	0.0783984	0.0814477	0	0	0
circRNA_00137|NW_005392865.1:612245_653450_+	0	#NAME?	0.000108344	Down	0.218297	0.274394	0.262443	0	0	0
circRNA_00138|NW_005392865.1:612245_682452_+	0	#NAME?	0.0474512	Down	0.0831607	0.0685986	0.0542985	0	0	0
circRNA_00186|NW_005392874.1:66566_77426_+	0	#NAME?	0.0340777	Down	0.0311852	0.0685986	0.126696	0	0	0
circRNA_00231|NW_005392876.1:390201_397226_+	0	#NAME?	0.041393	Down	0.0519754	0.0293994	0.135746	0	0	0
circRNA_00238|NW_005392880.1:88220_119453_+	0	#NAME?	0.0192302	Down	0.0415803	0.0783984	0.144796	0	0	0
circRNA_00247|NW_005392880.1:1660364_1663267_-	0	#NAME?	0.0154788	Down	0.0727656	0.097998	0.108597	0	0	0
circRNA_00249|NW_005392880.1:1668017_1679775_-	0	#NAME?	4.81179e-06	Down	0.582125	0.391992	0.389139	0	0	0
circRNA_00268|NW_005392886.1:1213925_1219698_+	0	#NAME?	0.00315381	Down	0.176716	0.127397	0.0995472	0	0	0
circRNA_00338|NW_005392902.1:953726_997537_-	0	#NAME?	3.08447e-07	Down	1.79835	1.67577	1.45701	0	0	0
circRNA_00347|NW_005392904.1:855598_865996_-	0	#NAME?	0.00260015	Down	0.135136	0.146997	0.135746	0	0	0
circRNA_00361|NW_005392905.1:286528_298796_-	0	#NAME?	0.00987222	Down	0.166321	0.0685986	0.0814477	0	0	0
circRNA_00369|NW_005392906.1:2120277_2126655_-	0	#NAME?	0.0369455	Down	0.0519754	0.0783984	0.0904975	0	0	0
circRNA_00379|NW_005392906.1:2264984_2293633_-	0	#NAME?	0.000691265	Down	0.176716	0.166597	0.199094	0	0	0
circRNA_00401|NW_005392908.1:2164881_2165807_+	0	#NAME?	9.79235e-07	Down	0.717261	0.578188	0.660632	0	0	0
circRNA_00484|NW_005392927.1:2184677_2191417_+	0	#NAME?	0.0130641	Down	0.0623705	0.127397	0.0995472	0	0	0
circRNA_00525|NW_005392939.1:271602_313633_+	0	#NAME?	0.00160726	Down	0.187111	0.156797	0.117647	0	0	0
circRNA_00526|NW_005392939.1:271602_324636_+	0	#NAME?	0.00690058	Down	0.114346	0.107798	0.117647	0	0	0
circRNA_00587|NW_005392949.1:1356221_1358822_+	0	#NAME?	0.0340966	Down	0.114346	0.0685986	0.0452487	0	0	0
circRNA_00588|NW_005392949.1:1752099_1760999_+	0	#NAME?	0.0459543	Down	0.0623705	0.097998	0.0452487	0	0	0
circRNA_00597|NW_005392951.1:73946_86252_+	0	#NAME?	0.036668	Down	0.0831607	0.0587988	0.0814477	0	0	0
circRNA_00608|NW_005392951.1:514368_579500_+	0	#NAME?	0.0387912	Down	0.155926	0.0587988	0.0271492	0	0	0
circRNA_00676|NW_005392966.1:190010_255687_-	0	#NAME?	0.043656	Down	0.0623705	0.0587988	0.0904975	0	0	0
circRNA_00705|NW_005392972.1:594824_595956_-	0	#NAME?	0.00804309	Down	0.135136	0.137197	0.0542985	0	0	0
circRNA_00839|NW_005392990.1:887064_894422_-	0	#NAME?	0.0145407	Down	0.0311852	0.186196	0.117647	0	0	0
circRNA_00850|NW_005392991.1:3258733_3260087_+	0	#NAME?	0.042355	Down	0.0935557	0.048999	0.072398	0	0	0
circRNA_00859|NW_005392991.1:3375943_3436859_+	0	#NAME?	0.0437551	Down	0.114346	0.0195996	0.0814477	0	0	0
circRNA_00875|NW_005392994.1:68307_110074_+	0	#NAME?	0.0252323	Down	0.0935557	0.097998	0.0542985	0	0	0
circRNA_00876|NW_005392994.1:79425_81421_+	0	#NAME?	7.9214e-05	Down	0.311852	0.195996	0.298642	0	0	0
circRNA_00925|NW_005393001.1:752412_753587_+	0	#NAME?	0.00280892	Down	0.124741	0.107798	0.180995	0	0	0
circRNA_00943|NW_005393003.1:1230917_1241219_+	0	#NAME?	0.00908454	Down	0.166321	0.048999	0.108597	0	0	0
circRNA_00944|NW_005393003.1:1230917_1243298_+	0	#NAME?	0.0245256	Down	0.0935557	0.048999	0.108597	0	0	0
circRNA_00951|NW_005393003.1:1242377_1265897_+	0	#NAME?	0.0476863	Down	0.0935557	0.0587988	0.0542985	0	0	0
circRNA_00955|NW_005393003.1:1426362_1429532_+	0	#NAME?	0.0210526	Down	0.0935557	0.0587988	0.108597	0	0	0
circRNA_00974|NW_005393005.1:1150179_1152406_+	0	#NAME?	0.00328019	Down	0.166321	0.176396	0.0542985	0	0	0
circRNA_00985|NW_005393007.1:489023_510796_+	0	#NAME?	0.0210526	Down	0.0935557	0.0587988	0.108597	0	0	0
circRNA_01002|NW_005393010.1:405015_413297_+	0	#NAME?	0.0481616	Down	0.114346	0.0391992	0.0542985	0	0	0
circRNA_01018|NW_005393013.1:581734_582733_+	0	#NAME?	0.00986638	Down	0.135136	0.0293994	0.153846	0	0	0
circRNA_01021|NW_005393013.1:581734_607105_+	0	#NAME?	3.27487e-07	Down	0.925162	0.872182	1.10407	0	0	0
circRNA_01030|NW_005393013.1:645133_702839_+	0	#NAME?	0.0259309	Down	0.155926	0.0391992	0.0542985	0	0	0
circRNA_01040|NW_005393017.1:541653_624332_+	0	#NAME?	0.0231939	Down	0.0623705	0.097998	0.0904975	0	0	0
circRNA_01081|NW_005393020.1:1796686_1806417_+	0	#NAME?	0.0223593	Down	0.0727656	0.107798	0.072398	0	0	0
circRNA_01083|NW_005393020.1:2160429_2161684_-	0	#NAME?	0.049022	Down	0.103951	0.0391992	0.0633482	0	0	0
circRNA_01115|NW_005393025.1:1589532_1620806_+	0	#NAME?	0.0411097	Down	0.124741	0.0391992	0.0542985	0	0	0
circRNA_01152|NW_005393033.1:561394_589134_+	0	#NAME?	0.0332353	Down	0.0727656	0.048999	0.108597	0	0	0
circRNA_01156|NW_005393033.1:2288647_2293060_+	0	#NAME?	0.00429109	Down	0.103951	0.127397	0.144796	0	0	0
circRNA_01172|NW_005393037.1:1015348_1070260_-	0	#NAME?	0.0426798	Down	0.0623705	0.0685986	0.0814477	0	0	0
circRNA_01193|NW_005393038.1:1377132_1436402_-	0	#NAME?	0.026234	Down	0.0519754	0.048999	0.144796	0	0	0
circRNA_01235|NW_005393044.1:494140_523014_+	0	#NAME?	0.0174581	Down	0.124741	0.127397	0.0180995	0	0	0
circRNA_01317|NW_005393058.1:1834502_1851247_+	0	#NAME?	0.0104715	Down	0.124741	0.0685986	0.117647	0	0	0
circRNA_01338|NW_005393060.1:629060_662264_-	0	#NAME?	0.00287768	Down	0.124741	0.156797	0.126696	0	0	0
circRNA_01342|NW_005393060.1:732215_746634_-	0	#NAME?	0.000542837	Down	0.197507	0.137197	0.235293	0	0	0
circRNA_01377|NW_005393067.1:548179_548554_-	0	#NAME?	0.000563822	Down	0.166321	0.195996	0.199094	0	0	0
circRNA_01382|NW_005393067.1:730005_733636_+	0	#NAME?	0.0102506	Down	0.166321	0.048999	0.0995472	0	0	0
circRNA_01389|NW_005393067.1:850764_853209_+	0	#NAME?	0.0149419	Down	0.0831607	0.107798	0.0904975	0	0	0
circRNA_01406|NW_005393068.1:2846389_2878891_+	0	#NAME?	0.0457307	Down	0.166321	0.0195996	0.072398	0	0	0
circRNA_01424|NW_005393074.1:673605_685979_-	0	#NAME?	0.00651362	Down	0.124741	0.0685986	0.153846	0	0	0
circRNA_01450|NW_005393080.1:3182_43143_-	0	#NAME?	0.000852551	Down	0.187111	0.137197	0.199094	0	0	0
circRNA_01461|NW_005393080.1:123560_142864_-	0	#NAME?	0.0315694	Down	0.103951	0.048999	0.0814477	0	0	0
circRNA_01515|NW_005393093.1:744256_749713_+	0	#NAME?	5.21718e-06	Down	0.311852	0.411592	0.606333	0	0	0
circRNA_01517|NW_005393093.1:989702_992863_+	0	#NAME?	0.0213982	Down	0.0831607	0.0587988	0.117647	0	0	0
circRNA_01546|NW_005393103.1:3336559_3354948_-	0	#NAME?	0.00545027	Down	0.145531	0.0881982	0.126696	0	0	0
circRNA_01569|NW_005393106.1:1937885_1957204_-	0	#NAME?	0.00695559	Down	0.135136	0.0881982	0.117647	0	0	0
circRNA_01580|NW_005393106.1:4106574_4128660_+	0	#NAME?	0.0487894	Down	0.135136	0.117598	0	0	0	0
circRNA_01583|NW_005393106.1:4125570_4128660_+	0	#NAME?	0.0263022	Down	0.0935557	0.0783984	0.072398	0	0	0
circRNA_01678|NW_005393126.1:1689422_1703743_+	0	#NAME?	0.000780555	Down	0.166321	0.215596	0.144796	0	0	0
circRNA_01680|NW_005393126.1:1693396_1703743_+	0	#NAME?	0.0349291	Down	0.0727656	0.0881982	0.0633482	0	0	0
circRNA_01681|NW_005393126.1:1700321_1703743_+	0	#NAME?	0.00115481	Down	0.176716	0.127397	0.190045	0	0	0
circRNA_01687|NW_005393127.1:1706131_1708195_+	0	#NAME?	0.0152767	Down	0.0415803	0.127397	0.108597	0	0	0
circRNA_01696|NW_005393131.1:1507526_1512801_+	0	#NAME?	0.00435627	Down	0.145531	0.0881982	0.144796	0	0	0
circRNA_01747|NW_005393143.1:1761279_1781757_-	0	#NAME?	0.00959703	Down	0.114346	0.0587988	0.144796	0	0	0
circRNA_01762|NW_005393145.1:503922_531586_+	0	#NAME?	0.0442174	Down	0.0415803	0.0685986	0.0995472	0	0	0
circRNA_01763|NW_005393145.1:574729_575409_+	0	#NAME?	0.000170739	Down	0.322248	0.225395	0.153846	0	0	0
circRNA_01766|NW_005393146.1:47511_72357_+	0	#NAME?	0.0326663	Down	0.0831607	0.048999	0.0995472	0	0	0
circRNA_01800|NW_005393151.1:1331448_1345205_-	0	#NAME?	3.96803e-06	Down	0.561334	0.411592	0.443438	0	0	0
circRNA_01809|NW_005393154.1:1514793_1570878_+	0	#NAME?	0.0206208	Down	0.0935557	0.0685986	0.0995472	0	0	0
circRNA_01824|NW_005393156.1:104363_107216_-	0	#NAME?	0.0212311	Down	0.0935557	0.117598	0.0452487	0	0	0
circRNA_01835|NW_005393156.1:1209466_1224539_-	0	#NAME?	0.0494563	Down	0	0.107798	0.135746	0	0	0
circRNA_01866|NW_005393163.1:486603_498074_+	0	#NAME?	0.00099758	Down	0.239087	0.117598	0.153846	0	0	0
circRNA_01867|NW_005393163.1:486603_509502_+	0	#NAME?	0.00171952	Down	0.228692	0.146997	0.0814477	0	0	0
circRNA_01876|NW_005393164.1:590150_592888_-	0	#NAME?	0.0275655	Down	0.0831607	0.127397	0.0271492	0	0	0
circRNA_01915|NW_005393168.1:616403_625123_+	0	#NAME?	0.00852465	Down	0.145531	0.097998	0.0814477	0	0	0
circRNA_01953|NW_005393177.1:840443_842159_+	0	#NAME?	0.0036502	Down	0.0727656	0.117598	0.199094	0	0	0
circRNA_01992|NW_005393179.1:1293460_1299017_-	0	#NAME?	0.0266698	Down	0.124741	0.048999	0.072398	0	0	0
circRNA_02081|NW_005393188.1:2863789_2869532_-	0	#NAME?	0.000520453	Down	0.249482	0.195996	0.126696	0	0	0
circRNA_02130|NW_005393198.1:923221_945567_+	0	#NAME?	0.03945	Down	0.0831607	0.0881982	0.0452487	0	0	0
circRNA_02153|NW_005393202.1:534033_560697_+	0	#NAME?	0.00039149	Down	0.197507	0.195996	0.208144	0	0	0
circRNA_02154|NW_005393202.1:534033_584799_+	0	#NAME?	0.0235633	Down	0.145531	0.0293994	0.0814477	0	0	0
circRNA_02177|NW_005393208.1:223342_285365_-	0	#NAME?	0.000564554	Down	0.218297	0.156797	0.190045	0	0	0
circRNA_02210|NW_005393209.1:1506903_1507779_+	0	#NAME?	0.00566878	Down	0.155926	0.0587988	0.144796	0	0	0
circRNA_02265|NW_005393224.1:1877165_1880366_+	0	#NAME?	0.000426801	Down	0.166321	0.215596	0.208144	0	0	0
circRNA_02292|NW_005393224.1:4767150_4789223_+	0	#NAME?	0.0130641	Down	0.0623705	0.127397	0.0995472	0	0	0
circRNA_02311|NW_005393226.1:2357091_2358710_-	0	#NAME?	0.0494413	Down	0.0623705	0.0195996	0.162895	0	0	0
circRNA_02316|NW_005393228.1:362689_371153_-	0	#NAME?	0.00524699	Down	0.0623705	0.107798	0.190045	0	0	0
circRNA_02318|NW_005393228.1:2492295_2514512_+	0	#NAME?	0.00394827	Down	0.0831607	0.127397	0.171945	0	0	0
circRNA_02328|NW_005393230.1:1319830_1334099_-	0	#NAME?	0.000129463	Down	0.197507	0.313594	0.217194	0	0	0
circRNA_02338|NW_005393233.1:387888_394452_-	0	#NAME?	0.0303173	Down	0.0623705	0.097998	0.072398	0	0	0
circRNA_02362|NW_005393237.1:1154602_1193798_+	0	#NAME?	0.0117649	Down	0.0623705	0.117598	0.117647	0	0	0
circRNA_02369|NW_005393237.1:3184549_3188605_+	0	#NAME?	0.0434385	Down	0.0519754	0.0685986	0.0904975	0	0	0
circRNA_02372|NW_005393237.1:3184549_3207717_+	0	#NAME?	0.0033906	Down	0.0727656	0.097998	0.226244	0	0	0
circRNA_02402|NW_005393250.1:2245527_2253982_+	0	#NAME?	0.0382571	Down	0.0311852	0.0783984	0.108597	0	0	0
circRNA_02452|NW_005393266.1:239235_245758_-	0	#NAME?	0.00238145	Down	0.135136	0.137197	0.153846	0	0	0
circRNA_02453|NW_005393266.1:245171_245758_-	0	#NAME?	0.00597889	Down	0.135136	0.107798	0.108597	0	0	0
circRNA_02535|NW_005393277.1:2079297_2085304_-	0	#NAME?	0.00873234	Down	0.0831607	0.0685986	0.171945	0	0	0
circRNA_02537|NW_005393277.1:2095005_2095307_-	0	#NAME?	0.00343677	Down	0.114346	0.186196	0.0904975	0	0	0
circRNA_02550|NW_005393277.1:2695469_2710471_+	0	#NAME?	0.000338512	Down	0.259877	0.137197	0.226244	0	0	0
circRNA_02553|NW_005393278.1:554460_586646_-	0	#NAME?	0.00455385	Down	0.197507	0.0881982	0.0904975	0	0	0
circRNA_02583|NW_005393292.1:552745_554758_-	0	#NAME?	0.0186371	Down	0.0935557	0.117598	0.0542985	0	0	0
circRNA_02600|NW_005393296.1:950663_953782_-	0	#NAME?	0.0353565	Down	0.0519754	0.097998	0.072398	0	0	0
circRNA_02653|NW_005393299.1:537234_537767_+	0	#NAME?	0.0160312	Down	0.135136	0.097998	0.0452487	0	0	0
circRNA_02660|NW_005393301.1:74993_95163_-	0	#NAME?	0.00145722	Down	0.187111	0.156797	0.126696	0	0	0
circRNA_02661|NW_005393301.1:79033_95163_-	0	#NAME?	0.0476863	Down	0.0935557	0.0587988	0.0542985	0	0	0
circRNA_02723|NW_005393307.1:196190_204533_+	0	#NAME?	0.00280892	Down	0.124741	0.107798	0.180995	0	0	0
circRNA_02748|NW_005393310.1:1277518_1316589_-	0	#NAME?	0.00347554	Down	0.124741	0.107798	0.162895	0	0	0
circRNA_02749|NW_005393310.1:1284732_1309634_-	0	#NAME?	0.0110603	Down	0.145531	0.0881982	0.072398	0	0	0
circRNA_02778|NW_005393315.1:1824257_1853941_-	0	#NAME?	0.0100401	Down	0.114346	0.097998	0.0995472	0	0	0
circRNA_02832|NW_005393325.1:864494_874426_-	0	#NAME?	0.00540057	Down	0.239087	0.0881982	0.072398	0	0	0
circRNA_02836|NW_005393325.1:2484228_2488339_-	0	#NAME?	0.00106158	Down	0.114346	0.166597	0.217194	0	0	0
circRNA_02881|NW_005393330.1:2937348_2938211_-	0	#NAME?	0.0276998	Down	0.114346	0.0391992	0.0904975	0	0	0
circRNA_02885|NW_005393333.1:1015031_1043091_-	0	#NAME?	0.0195701	Down	0.114346	0.0783984	0.072398	0	0	0
circRNA_02902|NW_005393336.1:57475_85647_+	0	#NAME?	0.000519799	Down	0.197507	0.235195	0.135746	0	0	0
circRNA_02928|NW_005393339.1:350401_362954_+	0	#NAME?	0.0163475	Down	0.135136	0.0881982	0.0542985	0	0	0
circRNA_02931|NW_005393339.1:351545_362954_+	0	#NAME?	0.00121569	Down	0.176716	0.156797	0.153846	0	0	0
circRNA_02940|NW_005393342.1:1506870_1510175_+	0	#NAME?	0.018366	Down	0.0311852	0.107798	0.126696	0	0	0
circRNA_02966|NW_005393344.1:174451_190922_+	0	#NAME?	0.0319571	Down	0.0831607	0.0587988	0.0904975	0	0	0
circRNA_03049|NW_005393367.1:127601_155275_-	0	#NAME?	0.0439167	Down	0.166321	0.0587988	0.0271492	0	0	0
circRNA_03054|NW_005393369.1:441923_473681_+	0	#NAME?	0.0482928	Down	0.0727656	0.0685986	0.0633482	0	0	0
circRNA_03066|NW_005393370.1:235120_249347_-	0	#NAME?	0.0136291	Down	0.124741	0.0195996	0.180995	0	0	0
circRNA_03071|NW_005393370.1:264312_273588_-	0	#NAME?	0.000494369	Down	0.166321	0.166597	0.244343	0	0	0
circRNA_03081|NW_005393370.1:589285_631785_+	0	#NAME?	0.00873694	Down	0.114346	0.107798	0.0995472	0	0	0
circRNA_03101|NW_005393370.1:2375727_2401635_+	0	#NAME?	0.0183582	Down	0.124741	0.0391992	0.108597	0	0	0
circRNA_03131|NW_005393375.1:2336219_2341635_-	0	#NAME?	0.0101657	Down	0.145531	0.0685986	0.0995472	0	0	0
circRNA_03132|NW_005393375.1:2469081_2471209_+	0	#NAME?	0.0435368	Down	0.103951	0.0293994	0.0814477	0	0	0
circRNA_03179|NW_005393382.1:2911228_2915426_+	0	#NAME?	0.0153741	Down	0.103951	0.0783984	0.0995472	0	0	0
circRNA_03202|NW_005393385.1:1650653_1676918_+	0	#NAME?	0.0117104	Down	0.145531	0.0587988	0.0995472	0	0	0
circRNA_03216|NW_005393385.1:4907238_4914869_+	0	#NAME?	0.0220068	Down	0.0831607	0.107798	0.0633482	0	0	0
circRNA_03272|NW_005393389.1:1150192_1151904_+	0	#NAME?	0.0110749	Down	0.0727656	0.0783984	0.153846	0	0	0
circRNA_03293|NW_005393395.1:378217_391483_+	0	#NAME?	0.000715904	Down	0.176716	0.205796	0.153846	0	0	0
circRNA_03306|NW_005393396.1:3010_15135_+	0	#NAME?	0.0480533	Down	0.0623705	0.0783984	0.0633482	0	0	0
circRNA_03307|NW_005393396.1:3010_57086_+	0	#NAME?	0.011661	Down	0.135136	0.0685986	0.0995472	0	0	0
circRNA_03318|NW_005393396.1:1716366_1779518_-	0	#NAME?	0.0209565	Down	0.0831607	0.0685986	0.108597	0	0	0
circRNA_03326|NW_005393396.1:3174516_3185212_+	0	#NAME?	0.0424694	Down	0.0519754	0.0783984	0.0814477	0	0	0
circRNA_03346|NW_005393400.1:726652_755369_-	0	#NAME?	0.03046	Down	0.0727656	0.0881982	0.072398	0	0	0
circRNA_03350|NW_005393401.1:1526555_1529885_+	0	#NAME?	0.00217168	Down	0.166321	0.107798	0.162895	0	0	0
circRNA_03360|NW_005393402.1:1633755_1636545_+	0	#NAME?	0.00347554	Down	0.124741	0.107798	0.162895	0	0	0
circRNA_03367|NW_005393402.1:1835145_1846831_+	0	#NAME?	0.0133208	Down	0.0623705	0.117598	0.108597	0	0	0
circRNA_03390|NW_005393406.1:2927941_2939741_+	0	#NAME?	0.0486668	Down	0.0415803	0.0881982	0.072398	0	0	0
circRNA_03427|NW_005393416.1:271848_282162_-	0	#NAME?	0.0065804	Down	0.0831607	0.156797	0.0995472	0	0	0
circRNA_03442|NW_005393416.1:712651_721406_+	0	#NAME?	0.0499055	Down	0.0935557	0.0391992	0.072398	0	0	0
circRNA_03465|NW_005393420.1:1253838_1255012_-	0	#NAME?	0.0445334	Down	0	0.176396	0.135746	0	0	0
circRNA_03467|NW_005393420.1:1402426_1403086_-	0	#NAME?	9.18925e-05	Down	0.145531	0.362593	0.262443	0	0	0
circRNA_03472|NW_005393423.1:1702720_1709889_+	0	#NAME?	0.00353679	Down	0.197507	0.107798	0.0904975	0	0	0
circRNA_03523|NW_005393427.1:2262899_2275294_-	0	#NAME?	0.0413294	Down	0.0415803	0.097998	0.072398	0	0	0
circRNA_03563|NW_005393435.1:2985502_3038118_-	0	#NAME?	0.0432209	Down	0.187111	0	0.135746	0	0	0
circRNA_03595|NW_005393436.1:1935808_1951014_-	0	#NAME?	0.00717692	Down	0.145531	0.127397	0.0633482	0	0	0
circRNA_03613|NW_005393444.1:77036_93242_-	0	#NAME?	0.00588712	Down	0.0935557	0.146997	0.108597	0	0	0
circRNA_03621|NW_005393446.1:192006_196746_-	0	#NAME?	0.0299398	Down	0.0935557	0.0195996	0.126696	0	0	0
circRNA_03636|NW_005393450.1:584881_619497_+	0	#NAME?	0.0183207	Down	0.0727656	0.0783984	0.117647	0	0	0
circRNA_03637|NW_005393450.1:584881_621811_+	0	#NAME?	0.0333244	Down	0.0311852	0.0783984	0.117647	0	0	0
circRNA_03654|NW_005393450.1:2735671_2760181_-	0	#NAME?	0.00951301	Down	0.166321	0.0881982	0.0633482	0	0	0
circRNA_03685|NW_005393453.1:653139_689903_-	0	#NAME?	0.0281694	Down	0.103951	0.0391992	0.0995472	0	0	0
circRNA_03691|NW_005393459.1:178467_180033_-	0	#NAME?	0.000435101	Down	0.239087	0.146997	0.208144	0	0	0
circRNA_03693|NW_005393459.1:309236_317939_+	0	#NAME?	0.00498341	Down	0.0311852	0.166597	0.199094	0	0	0
circRNA_03718|NW_005393461.1:170567_171662_+	0	#NAME?	0.0132895	Down	0.103951	0.0881982	0.0995472	0	0	0
circRNA_03722|NW_005393461.1:647127_654307_-	0	#NAME?	0.00413241	Down	0.0935557	0.156797	0.126696	0	0	0
circRNA_03754|NW_005393465.1:596035_596628_-	0	#NAME?	0.0190497	Down	0.145531	0.0685986	0.0542985	0	0	0
circRNA_03802|NW_005393476.1:2638867_2639276_+	0	#NAME?	0.0128934	Down	0.124741	0.0881982	0.0814477	0	0	0
circRNA_03810|NW_005393482.1:273125_278282_-	0	#NAME?	0.037677	Down	0.0935557	0.0391992	0.0904975	0	0	0
circRNA_03819|NW_005393488.1:435365_446991_-	0	#NAME?	0.0112032	Down	0.0831607	0.127397	0.0904975	0	0	0
circRNA_03879|NW_005393494.1:1080305_1093254_-	0	#NAME?	0.0485341	Down	0.0831607	0.0587988	0.0633482	0	0	0
circRNA_03892|NW_005393504.1:2010250_2010618_-	0	#NAME?	0.0375931	Down	0.0415803	0.0783984	0.0995472	0	0	0
circRNA_03912|NW_005393504.1:3588171_3610160_+	0	#NAME?	0.0476863	Down	0.0935557	0.0587988	0.0542985	0	0	0
circRNA_03914|NW_005393504.1:3588171_3631416_+	0	#NAME?	0.00510581	Down	0.0623705	0.186196	0.108597	0	0	0
circRNA_03921|NW_005393504.1:3596097_3620882_+	0	#NAME?	0.039631	Down	0	0.146997	0.144796	0	0	0
circRNA_03926|NW_005393504.1:3598076_3605509_+	0	#NAME?	0.0155161	Down	0.0311852	0.127397	0.117647	0	0	0
circRNA_03930|NW_005393504.1:3598076_3620882_+	0	#NAME?	0.0250381	Down	0	0.176396	0.217194	0	0	0
circRNA_03933|NW_005393504.1:3598076_3631416_+	0	#NAME?	2.42353e-05	Down	0.332643	0.274394	0.389139	0	0	0
circRNA_03934|NW_005393504.1:3600791_3605509_+	0	#NAME?	1.92614e-06	Down	0.478174	0.587988	0.579184	0	0	0
circRNA_03941|NW_005393504.1:3602503_3631416_+	0	#NAME?	0.000382579	Down	0.155926	0.244995	0.199094	0	0	0
circRNA_03947|NW_005393504.1:3603129_3631416_+	0	#NAME?	1.43086e-05	Down	0.280667	0.411592	0.398189	0	0	0
circRNA_03953|NW_005393504.1:3606429_3610160_+	0	#NAME?	1.02277e-05	Down	0.176716	0.48999	0.488686	0	0	0
circRNA_03961|NW_005393504.1:3610997_3631416_+	0	#NAME?	0.0252323	Down	0.0935557	0.097998	0.0542985	0	0	0
circRNA_03966|NW_005393504.1:3611980_3631416_+	0	#NAME?	0.000724072	Down	0.0623705	0.235195	0.235293	0	0	0
circRNA_03969|NW_005393504.1:3614666_3631416_+	0	#NAME?	0.00522643	Down	0.0519754	0.117598	0.190045	0	0	0
circRNA_03974|NW_005393504.1:3622984_3631416_+	0	#NAME?	0.00661657	Down	0.0311852	0.235195	0.199094	0	0	0
circRNA_03976|NW_005393504.1:3623667_3631416_+	0	#NAME?	9.83871e-06	Down	0.187111	0.48019	0.497736	0	0	0
circRNA_03982|NW_005393504.1:3630208_3638778_+	0	#NAME?	0.000557984	Down	0.270272	0.127397	0.171945	0	0	0
circRNA_03983|NW_005393504.1:3630208_3639870_+	0	#NAME?	0.00203748	Down	0.114346	0.186196	0.135746	0	0	0
circRNA_03985|NW_005393504.1:3630208_3653002_+	0	#NAME?	0.00116447	Down	0.176716	0.186196	0.126696	0	0	0
circRNA_03987|NW_005393504.1:3631340_3639870_+	0	#NAME?	0.0036502	Down	0.0727656	0.117598	0.199094	0	0	0
circRNA_04008|NW_005393504.1:3669048_3675103_+	0	#NAME?	0.0346823	Down	0.0207902	0.0685986	0.135746	0	0	0
circRNA_04009|NW_005393504.1:3674415_3675103_+	0	#NAME?	0.00595577	Down	0.124741	0.117598	0.108597	0	0	0
circRNA_04034|NW_005393510.1:35244_47178_-	0	#NAME?	0.000406131	Down	0.259877	0.186196	0.153846	0	0	0
circRNA_04037|NW_005393510.1:46837_71160_-	0	#NAME?	0.00695559	Down	0.135136	0.0881982	0.117647	0	0	0
circRNA_04057|NW_005393512.1:1559038_1581785_-	0	#NAME?	0.0234656	Down	0.0415803	0.107798	0.0995472	0	0	0
circRNA_04077|NW_005393514.1:1958281_1960601_-	0	#NAME?	0.0426798	Down	0.0623705	0.0685986	0.0814477	0	0	0
circRNA_04102|NW_005393523.1:437244_437823_-	0	#NAME?	0.0278832	Down	0.0623705	0.137197	0.036199	0	0	0
circRNA_04114|NW_005393525.1:345243_345964_+	0	#NAME?	0.0430083	Down	0.0311852	0.0881982	0.0904975	0	0	0
circRNA_04238|NW_005393538.1:1290491_1302170_+	0	#NAME?	0.00159932	Down	0.197507	0.0881982	0.180995	0	0	0
circRNA_04341|NW_005393557.1:588040_595347_+	0	#NAME?	0.0194506	Down	0.166321	0.0293994	0.0814477	0	0	0
circRNA_04369|NW_005393562.1:1145790_1161075_+	0	#NAME?	0.00542925	Down	0.135136	0.097998	0.126696	0	0	0
circRNA_04412|NW_005393573.1:1565080_1568675_+	0	#NAME?	0.0220106	Down	0.0519754	0.0685986	0.135746	0	0	0
circRNA_04490|NW_005393585.1:1301500_1302746_+	0	#NAME?	0.000715904	Down	0.176716	0.205796	0.153846	0	0	0
circRNA_04520|NW_005393595.1:141015_150313_-	0	#NAME?	0.0162073	Down	0.114346	0.107798	0.0542985	0	0	0
circRNA_04548|NW_005393599.1:2663005_2689723_+	0	#NAME?	0.00495666	Down	0.0519754	0.146997	0.162895	0	0	0
circRNA_04551|NW_005393601.1:710881_757783_-	0	#NAME?	0.00873234	Down	0.0831607	0.0685986	0.171945	0	0	0
circRNA_04552|NW_005393601.1:710881_757786_-	0	#NAME?	0.00347554	Down	0.124741	0.107798	0.162895	0	0	0
circRNA_04609|NW_005393606.1:1170867_1189393_-	0	#NAME?	0.04571	Down	0.0623705	0.0391992	0.108597	0	0	0
circRNA_04635|NW_005393607.1:126670_127005_-	0	#NAME?	0.00495556	Down	0.0311852	0.156797	0.180995	0	0	0
circRNA_04702|NW_005393609.1:248230_259837_-	0	#NAME?	0.0475796	Down	0.0415803	0.097998	0.0633482	0	0	0
circRNA_04774|NW_005393613.1:484672_504308_+	0	#NAME?	0.00692801	Down	0.124741	0.097998	0.117647	0	0	0
circRNA_04780|NW_005393614.1:516650_529108_-	0	#NAME?	0.0127309	Down	0.0935557	0.117598	0.0814477	0	0	0
circRNA_04795|NW_005393618.1:984095_1059323_+	0	#NAME?	0.00128469	Down	0.166321	0.127397	0.190045	0	0	0
circRNA_04854|NW_005393625.1:615353_618961_-	0	#NAME?	0.0475796	Down	0.0415803	0.097998	0.0633482	0	0	0
circRNA_04861|NW_005393631.1:1442065_1445361_+	0	#NAME?	0.0111778	Down	0.124741	0.097998	0.0814477	0	0	0
circRNA_04923|NW_005393646.1:1836840_1840883_+	0	#NAME?	0.0235819	Down	0.124741	0.107798	0.0180995	0	0	0
circRNA_04952|NW_005393651.1:566924_569901_-	0	#NAME?	0.00412404	Down	0.135136	0.127397	0.117647	0	0	0
circRNA_05077|NW_005393697.1:4987591_4997890_-	0	#NAME?	0.00100181	Down	0.135136	0.127397	0.244343	0	0	0
circRNA_05091|NW_005393697.1:5229073_5231966_+	0	#NAME?	0.0179942	Down	0.0311852	0.117598	0.117647	0	0	0
circRNA_05177|NW_005393708.1:2709475_2724401_-	0	#NAME?	0.0405159	Down	0.0935557	0.0685986	0.0542985	0	0	0
circRNA_05190|NW_005393712.1:1055096_1063743_-	0	#NAME?	0.00127227	Down	0.135136	0.156797	0.190045	0	0	0
circRNA_05197|NW_005393712.1:1977058_1991206_+	0	#NAME?	0.00255325	Down	0.103951	0.117598	0.199094	0	0	0
circRNA_05247|NW_005393737.1:1042446_1042895_+	0	#NAME?	0.0379654	Down	0.0623705	0.0587988	0.0995472	0	0	0
circRNA_05276|NW_005393743.1:545373_564210_+	0	#NAME?	0.0276406	Down	0.0623705	0.0783984	0.0995472	0	0	0
circRNA_05277|NW_005393743.1:547716_564210_+	0	#NAME?	0.0250056	Down	0.0727656	0.117598	0.0542985	0	0	0
circRNA_05295|NW_005393744.1:521401_535147_+	0	#NAME?	0.0097735	Down	0.0935557	0.127397	0.0904975	0	0	0
circRNA_05298|NW_005393748.1:225978_231595_-	0	#NAME?	0.000199645	Down	0.218297	0.225395	0.235293	0	0	0
circRNA_05299|NW_005393748.1:225978_250345_-	0	#NAME?	0.0361384	Down	0.0519754	0.0881982	0.0814477	0	0	0
circRNA_05303|NW_005393748.1:247738_250345_-	0	#NAME?	0.00393211	Down	0.166321	0.0685986	0.153846	0	0	0
circRNA_05308|NW_005393753.1:18511_18863_-	0	#NAME?	0.0313373	Down	0.135136	0.0293994	0.072398	0	0	0
circRNA_05344|NW_005393761.1:145884_153777_-	0	#NAME?	0.00766616	Down	0.0831607	0.137197	0.108597	0	0	0
circRNA_05354|NW_005393762.1:948847_950110_+	0	#NAME?	0.00161303	Down	0.176716	0.097998	0.190045	0	0	0
circRNA_05413|NW_005393771.1:315696_346564_+	0	#NAME?	0.0370273	Down	0.103951	0.0391992	0.0814477	0	0	0
circRNA_05435|NW_005393779.1:141151_166518_+	0	#NAME?	0.0177471	Down	0.0935557	0.0783984	0.0995472	0	0	0
circRNA_05455|NW_005393780.1:1026878_1027256_+	0	#NAME?	0.000284619	Down	0.176716	0.146997	0.316741	0	0	0
circRNA_05486|NW_005393782.1:1808603_1828689_-	0	#NAME?	0.00650182	Down	0.0727656	0.107798	0.162895	0	0	0
circRNA_05518|NW_005393795.1:1070055_1111908_+	0	#NAME?	0.00150366	Down	0.145531	0.166597	0.153846	0	0	0
circRNA_05546|NW_005393796.1:1151148_1155624_+	0	#NAME?	0.0158241	Down	0.124741	0.048999	0.108597	0	0	0
circRNA_05574|NW_005393803.1:146970_155473_+	0	#NAME?	0.00632077	Down	0.0935557	0.107798	0.144796	0	0	0
circRNA_05592|NW_005393804.1:175271_182461_+	0	#NAME?	0.00257216	Down	0.197507	0.107798	0.117647	0	0	0
circRNA_05616|NW_005393804.1:1418657_1517762_-	0	#NAME?	0.0359644	Down	0.0415803	0.097998	0.0814477	0	0	0
circRNA_05666|NW_005393813.1:60381_64994_-	0	#NAME?	0.00273393	Down	0.0935557	0.146997	0.171945	0	0	0
circRNA_05718|NW_005393823.1:318097_342588_+	0	#NAME?	0.000138051	Down	0.259877	0.205796	0.262443	0	0	0
circRNA_05719|NW_005393823.1:330491_337549_+	0	#NAME?	0.0495408	Down	0.0311852	0.0881982	0.0814477	0	0	0
circRNA_05741|NW_005393831.1:311090_316100_+	0	#NAME?	0.0153741	Down	0.103951	0.0783984	0.0995472	0	0	0
circRNA_05760|NW_005393840.1:790080_791306_-	0	#NAME?	0.0219547	Down	0.0935557	0.0391992	0.126696	0	0	0
circRNA_05765|NW_005393841.1:80163_82395_-	0	#NAME?	0.000395787	Down	0.301457	0.176396	0.126696	0	0	0
circRNA_05772|NW_005393842.1:427951_444377_-	0	#NAME?	0.0343464	Down	0.0831607	0.0881982	0.0542985	0	0	0
circRNA_05797|NW_005393843.1:4803987_4856751_-	0	#NAME?	0.0321959	Down	0.0519754	0.0783984	0.0995472	0	0	0
circRNA_05848|NW_005393844.1:4467695_4475567_-	0	#NAME?	0.034024	Down	0.0623705	0.107798	0.0542985	0	0	0
circRNA_05870|NW_005393848.1:2617852_2669206_+	0	#NAME?	0.0489109	Down	0.0519754	0.0783984	0.072398	0	0	0
circRNA_05882|NW_005393848.1:2933429_2969625_-	0	#NAME?	0.00363208	Down	0.0519754	0.244995	0.171945	0	0	0
circRNA_05884|NW_005393849.1:343019_352042_-	0	#NAME?	0.0266138	Down	0.0727656	0.0881982	0.0814477	0	0	0
circRNA_05886|NW_005393849.1:797959_801396_-	0	#NAME?	0.0475796	Down	0.0415803	0.097998	0.0633482	0	0	0
circRNA_05890|NW_005393849.1:797959_857606_-	0	#NAME?	0.0487771	Down	0.0935557	0.048999	0.0633482	0	0	0
circRNA_05904|NW_005393852.1:721318_721921_-	0	#NAME?	0.0266698	Down	0.124741	0.048999	0.072398	0	0	0
circRNA_05922|NW_005393853.1:2583658_2594068_-	0	#NAME?	0.0112188	Down	0.103951	0.048999	0.153846	0	0	0
circRNA_05927|NW_005393853.1:2882946_2898293_-	0	#NAME?	0.0358696	Down	0.0831607	0.0685986	0.072398	0	0	0
circRNA_05928|NW_005393853.1:2882946_2915088_-	0	#NAME?	0.0494045	Down	0.0727656	0.0587988	0.072398	0	0	0
circRNA_05934|NW_005393857.1:98681_107233_-	0	#NAME?	4.54276e-05	Down	0.478174	0.235195	0.180995	0	0	0
circRNA_05947|NW_005393857.1:4014627_4048010_-	0	#NAME?	0.000287946	Down	0.259877	0.205796	0.171945	0	0	0
circRNA_05975|NW_005393863.1:1099375_1102970_+	0	#NAME?	0.00728983	Down	0.187111	0.0881982	0.0633482	0	0	0
circRNA_05978|NW_005393863.1:1129657_1131505_+	0	#NAME?	0.0301673	Down	0.0623705	0.0391992	0.135746	0	0	0
circRNA_05987|NW_005393868.1:661093_668566_+	0	#NAME?	0.0341846	Down	0.0727656	0.097998	0.0542985	0	0	0
circRNA_06016|NW_005393870.1:1103855_1153357_+	0	#NAME?	0.00309242	Down	0.166321	0.146997	0.0904975	0	0	0
circRNA_06044|NW_005393876.1:1279584_1307466_-	0	#NAME?	0.000377401	Down	0.197507	0.225395	0.180995	0	0	0
circRNA_06045|NW_005393876.1:1284761_1290866_-	0	#NAME?	0.0478156	Down	0.0519754	0.0881982	0.0633482	0	0	0
circRNA_06091|NW_005393886.1:396573_401263_-	0	#NAME?	0.0455111	Down	0.0415803	0.117598	0.0452487	0	0	0
circRNA_06124|NW_005393895.1:552460_556595_-	0	#NAME?	0.0402403	Down	0.0415803	0.048999	0.126696	0	0	0
circRNA_06150|NW_005393903.1:795291_832022_-	0	#NAME?	0.00387377	Down	0.124741	0.107798	0.153846	0	0	0
circRNA_06161|NW_005393904.1:1222973_1233132_-	0	#NAME?	0.024782	Down	0.0519754	0.137197	0.0542985	0	0	0
circRNA_06162|NW_005393904.1:1225105_1233132_-	0	#NAME?	0.0197935	Down	0.0935557	0.0881982	0.0814477	0	0	0
circRNA_06206|NW_005393915.1:1127506_1164383_-	0	#NAME?	0.00383078	Down	0.0935557	0.137197	0.153846	0	0	0
circRNA_06220|NW_005393915.1:1785271_1796462_+	0	#NAME?	0.00135518	Down	0.187111	0.205796	0.0814477	0	0	0
circRNA_06252|NW_005393927.1:184977_221473_-	0	#NAME?	0.0124615	Down	0.135136	0.097998	0.0633482	0	0	0
circRNA_06254|NW_005393927.1:200223_204640_-	0	#NAME?	0.0143865	Down	0.103951	0.048999	0.135746	0	0	0
circRNA_06285|NW_005393935.1:2909158_2911824_-	0	#NAME?	0.0399343	Down	0.0623705	0.097998	0.0542985	0	0	0
circRNA_06324|NW_005393946.1:1229922_1253899_-	0	#NAME?	0.0266383	Down	0.187111	0.0293994	0.0814477	0	0	0
circRNA_06328|NW_005393950.1:215921_239475_+	0	#NAME?	0.0349137	Down	0.187111	0.0293994	0.072398	0	0	0
circRNA_06382|NW_005393959.1:1994572_1997557_-	0	#NAME?	8.19501e-07	Down	0.738051	0.636987	0.678731	0	0	0
circRNA_06390|NW_005393960.1:846536_861479_+	0	#NAME?	0.0178701	Down	0.0623705	0.097998	0.108597	0	0	0
circRNA_06419|NW_005393975.1:614640_658782_-	0	#NAME?	0.049109	Down	0.166321	0.0293994	0.0542985	0	0	0
circRNA_06429|NW_005393982.1:749282_762091_-	0	#NAME?	0.0266509	Down	0.0415803	0.156797	0.0633482	0	0	0
circRNA_06434|NW_005393982.1:1104882_1115880_+	0	#NAME?	0.0474512	Down	0.0831607	0.0685986	0.0542985	0	0	0
circRNA_06446|NW_005393993.1:511303_511533_-	0	#NAME?	1.46399e-06	Down	0.623705	0.48999	0.651582	0	0	0
circRNA_06470|NW_005393999.1:181187_182364_+	0	#NAME?	0.00576083	Down	0.103951	0.0881982	0.162895	0	0	0
circRNA_06480|NW_005394001.1:958851_965391_+	0	#NAME?	0.000432145	Down	0.239087	0.0881982	0.271492	0	0	0
circRNA_06486|NW_005394001.1:996118_997617_+	0	#NAME?	0.0223593	Down	0.0727656	0.107798	0.072398	0	0	0
circRNA_06488|NW_005394002.1:698296_710509_+	0	#NAME?	0.0104956	Down	0.0831607	0.097998	0.126696	0	0	0
circRNA_06555|NW_005394020.1:7116_18378_+	0	#NAME?	0.0218115	Down	0.0623705	0.127397	0.0633482	0	0	0
circRNA_06580|NW_005394029.1:1138963_1139483_-	0	#NAME?	0.0081885	Down	0.135136	0.127397	0.0633482	0	0	0
circRNA_06613|NW_005394038.1:1643546_1651226_+	0	#NAME?	0.00577302	Down	0.135136	0.127397	0.0904975	0	0	0
circRNA_06617|NW_005394043.1:15571_24903_+	0	#NAME?	0.000129476	Down	0.187111	0.254795	0.289592	0	0	0
circRNA_06619|NW_005394043.1:15571_65083_+	0	#NAME?	0.0118149	Down	0.0727656	0.107798	0.117647	0	0	0
circRNA_06623|NW_005394043.1:15571_102327_+	0	#NAME?	0.00824506	Down	0.0519754	0.0881982	0.226244	0	0	0
circRNA_06640|NW_005394043.1:923879_945649_+	0	#NAME?	0.00991672	Down	0.0831607	0.127397	0.0995472	0	0	0
circRNA_06646|NW_005394043.1:1209887_1216273_-	0	#NAME?	0.0328253	Down	0.0935557	0.0391992	0.0995472	0	0	0
circRNA_06677|NW_005394047.1:914421_915673_-	0	#NAME?	0.0431052	Down	0.0831607	0.048999	0.0814477	0	0	0
circRNA_06696|NW_005394056.1:290842_291911_-	0	#NAME?	0.000145478	Down	0.228692	0.244995	0.244343	0	0	0
circRNA_06723|NW_005394063.1:1662950_1681976_+	0	#NAME?	0.00296878	Down	0.187111	0.156797	0.0633482	0	0	0
circRNA_06772|NW_005394070.1:1680558_1701248_+	0	#NAME?	0.00961914	Down	0.0727656	0.0881982	0.153846	0	0	0
circRNA_06806|NW_005394075.1:22067_39101_+	0	#NAME?	0.00204642	Down	0.103951	0.127397	0.208144	0	0	0
circRNA_06837|NW_005394082.1:1504565_1505138_-	0	#NAME?	0.00169859	Down	0.124741	0.166597	0.162895	0	0	0
circRNA_06841|NW_005394084.1:1112611_1120018_-	0	#NAME?	0.0246407	Down	0.103951	0.0391992	0.108597	0	0	0
circRNA_06847|NW_005394085.1:326730_336687_-	0	#NAME?	8.0585e-05	Down	0.270272	0.342993	0.180995	0	0	0
circRNA_06906|NW_005394090.1:967579_969245_+	0	#NAME?	0.017783	Down	0.145531	0.0391992	0.0904975	0	0	0
circRNA_06911|NW_005394090.1:1886479_1945985_-	0	#NAME?	0.0107221	Down	0.114346	0.127397	0.0633482	0	0	0
circRNA_06926|NW_005394090.1:1972149_2002556_-	0	#NAME?	0.0416237	Down	0.103951	0.048999	0.0633482	0	0	0
circRNA_06952|NW_005394095.1:470196_471415_-	0	#NAME?	0.00456223	Down	0.0311852	0.264595	0.389139	0	0	0
circRNA_07012|NW_005394119.1:205900_225678_+	0	#NAME?	0.0103406	Down	0.0935557	0.097998	0.117647	0	0	0
circRNA_07096|NW_005394138.1:767114_776496_+	0	#NAME?	0.0206208	Down	0.0935557	0.0685986	0.0995472	0	0	0
circRNA_07120|NW_005394141.1:1169364_1173933_-	0	#NAME?	0.0228229	Down	0.0727656	0.097998	0.0814477	0	0	0
circRNA_07123|NW_005394141.1:2245656_2246622_+	0	#NAME?	0.0239014	Down	0.0831607	0.0685986	0.0995472	0	0	0
circRNA_07146|NW_005394142.1:2027526_2065878_+	0	#NAME?	0.0101657	Down	0.145531	0.0685986	0.0995472	0	0	0
circRNA_07147|NW_005394142.1:2027526_2092382_+	0	#NAME?	0.0075723	Down	0.145531	0.097998	0.0904975	0	0	0
circRNA_07175|NW_005394147.1:158674_163639_+	0	#NAME?	0.0418474	Down	0.0207902	0.107798	0.0814477	0	0	0
circRNA_07185|NW_005394147.1:2150396_2164034_+	0	#NAME?	0.00597889	Down	0.135136	0.107798	0.108597	0	0	0
circRNA_07191|NW_005394149.1:524716_527420_-	0	#NAME?	0.0189285	Down	0.0831607	0.117598	0.0633482	0	0	0
circRNA_07278|NW_005394172.1:144091_158951_-	0	#NAME?	0.0392622	Down	0.0727656	0.097998	0.0452487	0	0	0
circRNA_07287|NW_005394172.1:961797_963725_-	0	#NAME?	0.0346732	Down	0.103951	0.0685986	0.0542985	0	0	0
circRNA_07296|NW_005394172.1:1370667_1373148_-	0	#NAME?	0.00195358	Down	0.124741	0.0783984	0.244343	0	0	0
circRNA_07297|NW_005394172.1:1372025_1373148_-	0	#NAME?	9.55357e-05	Down	0.197507	0.284194	0.289592	0	0	0
circRNA_07300|NW_005394172.1:1435511_1436697_-	0	#NAME?	0.0177471	Down	0.0935557	0.0783984	0.0995472	0	0	0
circRNA_07318|NW_005394173.1:1687462_1694989_+	0	#NAME?	0.0291236	Down	0.114346	0.0783984	0.0452487	0	0	0
circRNA_07319|NW_005394173.1:1687465_1694989_+	0	#NAME?	0.0319571	Down	0.0831607	0.0587988	0.0904975	0	0	0
circRNA_07320|NW_005394173.1:2668592_2675793_-	0	#NAME?	0.0403207	Down	0.0831607	0.0783984	0.0542985	0	0	0
circRNA_07332|NW_005394175.1:1947885_1951661_+	0	#NAME?	0.00692801	Down	0.124741	0.097998	0.117647	0	0	0
circRNA_07357|NW_005394181.1:42747_57880_-	0	#NAME?	0.00301041	Down	0.114346	0.137197	0.153846	0	0	0
circRNA_07396|NW_005394189.1:232813_280207_+	0	#NAME?	0.000659989	Down	0.228692	0.097998	0.226244	0	0	0
circRNA_07427|NW_005394195.1:23318_36733_-	0	#NAME?	0.00044727	Down	0.218297	0.205796	0.162895	0	0	0
circRNA_07440|NW_005394204.1:568272_587353_-	0	#NAME?	0.041393	Down	0.0519754	0.0293994	0.135746	0	0	0
circRNA_07452|NW_005394205.1:555031_557217_+	0	#NAME?	0.00772357	Down	0.0727656	0.0783984	0.180995	0	0	0
circRNA_07457|NW_005394205.1:1081153_1095460_+	0	#NAME?	0.00222156	Down	0.114346	0.195996	0.117647	0	0	0
circRNA_07477|NW_005394208.1:655556_660007_+	0	#NAME?	0.0476597	Down	0.0519754	0.0293994	0.126696	0	0	0
circRNA_07487|NW_005394212.1:49912_72740_+	0	#NAME?	0.00562662	Down	0.0415803	0.146997	0.162895	0	0	0
circRNA_07497|NW_005394217.1:281017_283801_+	0	#NAME?	0.0397263	Down	0.0623705	0.0391992	0.117647	0	0	0
circRNA_07512|NW_005394219.1:542781_554489_+	0	#NAME?	0.000123497	Down	0.249482	0.254795	0.235293	0	0	0
circRNA_07516|NW_005394219.1:610545_621574_+	0	#NAME?	5.9008e-07	Down	0.810816	0.411592	1.04977	0	0	0
circRNA_07520|NW_005394220.1:25646_53765_-	0	#NAME?	0.00247147	Down	0.280667	0.097998	0.0995472	0	0	0
circRNA_07533|NW_005394226.1:1102001_1122954_-	0	#NAME?	0.041828	Down	0.114346	0.0391992	0.0633482	0	0	0
circRNA_07566|NW_005394237.1:373678_386607_+	0	#NAME?	0.0202012	Down	0.0935557	0.0783984	0.0904975	0	0	0
circRNA_07567|NW_005394237.1:373678_394030_+	0	#NAME?	0.0385339	Down	0.0935557	0.0293994	0.0995472	0	0	0
circRNA_07577|NW_005394237.1:470668_473702_-	0	#NAME?	0.000181589	Down	0.218297	0.244995	0.226244	0	0	0
circRNA_07586|NW_005394238.1:808162_830223_+	0	#NAME?	0.0158625	Down	0.0831607	0.0783984	0.117647	0	0	0
circRNA_07626|NW_005394249.1:564541_575831_+	0	#NAME?	0.00148151	Down	0.145531	0.176396	0.144796	0	0	0
circRNA_07642|NW_005394253.1:893901_906716_-	0	#NAME?	0.0307861	Down	0.155926	0.0293994	0.0633482	0	0	0
circRNA_07695|NW_005394280.1:404226_409436_-	0	#NAME?	0.00308244	Down	0.135136	0.107798	0.162895	0	0	0
circRNA_07697|NW_005394280.1:404226_424642_-	0	#NAME?	0.037677	Down	0.0935557	0.0391992	0.0904975	0	0	0
circRNA_07698|NW_005394280.1:404226_427939_-	0	#NAME?	0.00909905	Down	0.145531	0.127397	0.0452487	0	0	0
circRNA_07778|NW_005394315.1:980850_994865_-	0	#NAME?	0.0201106	Down	0.0831607	0.0881982	0.0904975	0	0	0
circRNA_07809|NW_005394323.1:2597963_2603317_+	0	#NAME?	0.00129768	Down	0.103951	0.166597	0.208144	0	0	0
circRNA_07823|NW_005394324.1:220549_225772_+	0	#NAME?	0.0382571	Down	0.0311852	0.0783984	0.108597	0	0	0
circRNA_07852|NW_005394334.1:377963_407915_-	0	#NAME?	0.0295055	Down	0.0623705	0.048999	0.126696	0	0	0
circRNA_07879|NW_005394351.1:171732_202269_-	0	#NAME?	0.00987222	Down	0.166321	0.0685986	0.0814477	0	0	0
circRNA_07888|NW_005394355.1:193983_203321_-	0	#NAME?	0.00406229	Down	0.114346	0.0881982	0.180995	0	0	0
circRNA_07892|NW_005394355.1:531930_534970_-	0	#NAME?	0.000404097	Down	0.176716	0.186196	0.235293	0	0	0
circRNA_07909|NW_005394365.1:2314623_2331359_+	0	#NAME?	0.0318041	Down	0.0727656	0.0685986	0.0904975	0	0	0
circRNA_07930|NW_005394369.1:404996_433616_-	0	#NAME?	0.000170739	Down	0.322248	0.225395	0.153846	0	0	0
circRNA_07960|NW_005394380.1:1764212_1773921_-	0	#NAME?	0.0122842	Down	0.0727656	0.0881982	0.135746	0	0	0
circRNA_07967|NW_005394382.1:88142_168625_+	0	#NAME?	0.0236225	Down	0.103951	0.0587988	0.0904975	0	0	0
circRNA_07970|NW_005394382.1:382649_384687_+	0	#NAME?	0.0125534	Down	0.124741	0.0391992	0.135746	0	0	0
circRNA_07996|NW_005394395.1:108318_110078_-	0	#NAME?	0.00934022	Down	0.166321	0.097998	0.0542985	0	0	0
circRNA_08021|NW_005394408.1:87081_107846_+	0	#NAME?	0.00811786	Down	0.0415803	0.137197	0.144796	0	0	0
circRNA_08063|NW_005394415.1:908363_908974_-	0	#NAME?	0.0419404	Down	0.0727656	0.0685986	0.072398	0	0	0
circRNA_08126|NW_005394443.1:1223195_1251602_+	0	#NAME?	0.0494045	Down	0.0727656	0.0587988	0.072398	0	0	0
circRNA_08139|NW_005394455.1:489864_502209_-	0	#NAME?	0.0245256	Down	0.0935557	0.048999	0.108597	0	0	0
circRNA_08162|NW_005394458.1:129509_182572_-	0	#NAME?	0.00286199	Down	0.155926	0.137197	0.117647	0	0	0
circRNA_08165|NW_005394458.1:177323_182572_-	0	#NAME?	0.0240122	Down	0.0935557	0.0587988	0.0995472	0	0	0
circRNA_08178|NW_005394462.1:1020344_1049566_-	0	#NAME?	0.000771856	Down	0.155926	0.166597	0.208144	0	0	0
circRNA_08186|NW_005394464.1:211276_232107_+	0	#NAME?	0.000371873	Down	0.187111	0.244995	0.171945	0	0	0
circRNA_08249|NW_005394482.1:860521_863727_+	0	#NAME?	0.0113443	Down	0.114346	0.097998	0.0904975	0	0	0
circRNA_08257|NW_005394489.1:511728_516184_+	0	#NAME?	3.5313e-05	Down	0.322248	0.254795	0.35294	0	0	0
circRNA_08261|NW_005394492.1:4831_5079_+	0	#NAME?	0.0459445	Down	0.0727656	0.0293994	0.108597	0	0	0
circRNA_08270|NW_005394506.1:204426_212506_-	0	#NAME?	0.00598941	Down	0.187111	0.0685986	0.0995472	0	0	0
circRNA_08339|NW_005394535.1:986237_1010521_-	0	#NAME?	0.0279756	Down	0.0415803	0.0881982	0.108597	0	0	0
circRNA_08349|NW_005394535.1:1123839_1124379_-	0	#NAME?	0.0412193	Down	0.0831607	0.0685986	0.0633482	0	0	0
circRNA_08373|NW_005394536.1:3031946_3033903_+	0	#NAME?	0.043656	Down	0.0623705	0.0587988	0.0904975	0	0	0
circRNA_08377|NW_005394541.1:538575_548246_-	0	#NAME?	0.00685844	Down	0.145531	0.0881982	0.108597	0	0	0
circRNA_08384|NW_005394543.1:877282_912503_-	0	#NAME?	0.0413294	Down	0.0415803	0.097998	0.072398	0	0	0
circRNA_08418|NW_005394556.1:515604_522588_-	0	#NAME?	0.00453851	Down	0.0935557	0.166597	0.108597	0	0	0
circRNA_08452|NW_005394561.1:65297_89192_+	0	#NAME?	0.00329805	Down	0.135136	0.195996	0.0633482	0	0	0
circRNA_08469|NW_005394572.1:1417493_1430149_+	0	#NAME?	0.000871467	Down	0.187111	0.186196	0.144796	0	0	0
circRNA_08471|NW_005394572.1:1445897_1466263_+	0	#NAME?	0.00151355	Down	0.166321	0.146997	0.153846	0	0	0
circRNA_08485|NW_005394577.1:1757060_1783221_-	0	#NAME?	0.0438752	Down	0.0727656	0.048999	0.0904975	0	0	0
circRNA_08493|NW_005394580.1:989885_1043441_+	0	#NAME?	2.18184e-05	Down	0.322248	0.293994	0.398189	0	0	0
circRNA_08498|NW_005394582.1:89831_106282_+	0	#NAME?	0.0282428	Down	0.0623705	0.0685986	0.108597	0	0	0
circRNA_08662|NW_005394636.1:113130_130375_-	0	#NAME?	0.00162363	Down	0.124741	0.195996	0.135746	0	0	0
circRNA_08665|NW_005394636.1:128366_130375_-	0	#NAME?	1.47122e-05	Down	0.259877	0.382192	0.443438	0	0	0
circRNA_08695|NW_005394641.1:1356798_1359751_-	0	#NAME?	0.0407124	Down	0.103951	0.0587988	0.0542985	0	0	0
circRNA_08708|NW_005394641.1:3599878_3625415_-	0	#NAME?	0.0231361	Down	0.103951	0.0685986	0.0814477	0	0	0
circRNA_08807|NW_005394677.1:189589_194010_+	0	#NAME?	0.0319571	Down	0.0831607	0.0587988	0.0904975	0	0	0
circRNA_08832|NW_005394680.1:141429_143692_-	0	#NAME?	0.011939	Down	0.145531	0.048999	0.108597	0	0	0
circRNA_08835|NW_005394682.1:336193_337365_+	0	#NAME?	0.00320459	Down	0.103951	0.107798	0.190045	0	0	0
circRNA_08838|NW_005394684.1:251751_252885_-	0	#NAME?	0.0286506	Down	0.0935557	0.0391992	0.108597	0	0	0
circRNA_08848|NW_005394688.1:34784_48833_+	0	#NAME?	0.0392622	Down	0.0727656	0.097998	0.0452487	0	0	0
circRNA_08851|NW_005394688.1:48591_56353_+	0	#NAME?	0.0289899	Down	0.103951	0.0881982	0.0452487	0	0	0
circRNA_08855|NW_005394689.1:16818_19386_+	0	#NAME?	0.0412193	Down	0.0831607	0.0685986	0.0633482	0	0	0
circRNA_08909|NW_005394707.1:318825_331684_+	0	#NAME?	0.0303173	Down	0.0623705	0.097998	0.072398	0	0	0
circRNA_08914|NW_005394707.1:347664_351156_+	0	#NAME?	0.035096	Down	0.0831607	0.0783984	0.0633482	0	0	0
circRNA_08939|NW_005394719.1:569397_595293_-	0	#NAME?	9.1685e-05	Down	0.228692	0.303794	0.244343	0	0	0
circRNA_08942|NW_005394719.1:590384_602519_-	0	#NAME?	0.00301532	Down	0.166321	0.097998	0.144796	0	0	0
circRNA_08953|NW_005394721.1:11435_28911_+	0	#NAME?	0.00271397	Down	0.187111	0.146997	0.0814477	0	0	0
circRNA_08985|NW_005394728.1:1936418_1955139_-	0	#NAME?	8.18056e-05	Down	0.249482	0.274394	0.271492	0	0	0
circRNA_08989|NW_005394728.1:1974627_1977587_-	0	#NAME?	0.00266075	Down	0.155926	0.117598	0.144796	0	0	0
circRNA_09024|NW_005394741.1:17524_39822_+	0	#NAME?	0.0114749	Down	0.103951	0.166597	0.036199	0	0	0
circRNA_09059|NW_005394747.1:333715_353284_-	0	#NAME?	0.0492029	Down	0.124741	0	0.126696	0	0	0
circRNA_09070|NW_005394747.1:369413_373175_-	0	#NAME?	6.43191e-07	Down	0.842002	0.646787	0.72398	0	0	0
circRNA_09071|NW_005394748.1:835617_839795_+	0	#NAME?	0.0133782	Down	0.0727656	0.107798	0.108597	0	0	0
circRNA_09134|NW_005394775.1:797233_799251_+	0	#NAME?	0.00414896	Down	0.124741	0.0685986	0.190045	0	0	0
circRNA_09135|NW_005394775.1:797233_814113_+	0	#NAME?	0.0168588	Down	0.114346	0.0881982	0.072398	0	0	0
circRNA_09150|NW_005394775.1:1669002_1672697_+	0	#NAME?	0.0264239	Down	0.103951	0.0685986	0.072398	0	0	0
circRNA_09160|NW_005394780.1:88291_88957_+	0	#NAME?	0.00571712	Down	0.155926	0.117598	0.0814477	0	0	0
circRNA_09185|NW_005394787.1:460082_482673_-	0	#NAME?	0.0287259	Down	0.0519754	0.0685986	0.117647	0	0	0
circRNA_09188|NW_005394788.1:310462_314312_-	0	#NAME?	0.000162981	Down	0.280667	0.166597	0.262443	0	0	0
circRNA_09220|NW_005394799.1:1836455_1852667_-	0	#NAME?	0.000132895	Down	0.259877	0.176396	0.298642	0	0	0
circRNA_09243|NW_005394815.1:157679_212339_+	0	#NAME?	0.00242396	Down	0.207902	0.137197	0.0814477	0	0	0
circRNA_09247|NW_005394815.1:394493_412143_-	0	#NAME?	0.00164807	Down	0.187111	0.205796	0.0633482	0	0	0
circRNA_09257|NW_005394821.1:1164259_1166091_+	0	#NAME?	0.0174697	Down	0.103951	0.0783984	0.0904975	0	0	0
circRNA_09287|NW_005394821.1:3822502_3823668_+	0	#NAME?	0.00843804	Down	0.166321	0.0881982	0.072398	0	0	0
circRNA_09289|NW_005394823.1:312259_330921_+	0	#NAME?	0.047091	Down	0.114346	0.048999	0.0452487	0	0	0
circRNA_09307|NW_005394824.1:1099763_1102477_-	0	#NAME?	0.00167865	Down	0.135136	0.166597	0.153846	0	0	0
circRNA_09334|NW_005394844.1:443058_448080_-	0	#NAME?	0.0180605	Down	0.0727656	0.254795	0.0814477	0	0	0
circRNA_09338|NW_005394849.1:332364_339955_-	0	#NAME?	2.91371e-05	Down	0.415803	0.303794	0.244343	0	0	0
circRNA_09393|NW_005394860.1:400859_408148_-	0	#NAME?	0.011418	Down	0.0831607	0.117598	0.0995472	0	0	0
circRNA_09439|NW_005394880.1:435969_436811_+	0	#NAME?	0.0401268	Down	0.0727656	0.0881982	0.0542985	0	0	0
circRNA_09441|NW_005394880.1:456188_467900_+	0	#NAME?	0.0293627	Down	0.0519754	0.0587988	0.126696	0	0	0
circRNA_09451|NW_005394880.1:597870_634629_+	0	#NAME?	0.00677192	Down	0.0831607	0.0783984	0.180995	0	0	0
circRNA_09473|NW_005394887.1:1207992_1221709_+	0	#NAME?	0.0146174	Down	0.124741	0.0881982	0.072398	0	0	0
circRNA_09508|NW_005394895.1:1716484_1721287_+	0	#NAME?	0.000824246	Down	0.166321	0.176396	0.180995	0	0	0
circRNA_09515|NW_005394899.1:286809_317882_+	0	#NAME?	0.0227664	Down	0.114346	0.0685986	0.072398	0	0	0
circRNA_09530|NW_005394906.1:204831_211441_+	0	#NAME?	0.0109834	Down	0.0415803	0.0783984	0.190045	0	0	0
circRNA_09559|NW_005394917.1:672253_673256_+	0	#NAME?	0.00993521	Down	0.135136	0.0881982	0.0904975	0	0	0
circRNA_09572|NW_005394918.1:435388_444283_+	0	#NAME?	0.00808107	Down	0.228692	0.0587988	0.0904975	0	0	0
circRNA_09599|NW_005394935.1:301906_332217_-	0	#NAME?	0.00263274	Down	0.124741	0.146997	0.144796	0	0	0
circRNA_09648|NW_005394964.1:577167_604259_-	0	#NAME?	0.00910503	Down	0.124741	0.0783984	0.117647	0	0	0
circRNA_09681|NW_005394975.1:86520_87276_+	0	#NAME?	0.000389379	Down	0.176716	0.215596	0.208144	0	0	0
circRNA_09694|NW_005394986.1:372005_375222_+	0	#NAME?	0.0444109	Down	0.0831607	0.097998	0.0271492	0	0	0
circRNA_09718|NW_005394997.1:659375_676466_+	0	#NAME?	0.0314191	Down	0.0935557	0.0587988	0.0814477	0	0	0
circRNA_09745|NW_005395002.1:1291910_1293258_-	0	#NAME?	0.000584592	Down	0.249482	0.107798	0.208144	0	0	0
circRNA_09752|NW_005395002.1:1703686_1718506_-	0	#NAME?	0.0482928	Down	0.0727656	0.0685986	0.0633482	0	0	0
circRNA_09778|NW_005395008.1:434273_469914_+	0	#NAME?	0.0116656	Down	0.0415803	0.137197	0.117647	0	0	0
circRNA_09790|NW_005395015.1:828015_883315_+	0	#NAME?	0.0494045	Down	0.0727656	0.0587988	0.072398	0	0	0
circRNA_09857|NW_005395037.1:579481_593931_+	0	#NAME?	0.0362959	Down	0.0415803	0.048999	0.190045	0	0	0
circRNA_09884|NW_005395049.1:775000_814482_-	0	#NAME?	0.0179942	Down	0.0311852	0.117598	0.117647	0	0	0
circRNA_09892|NW_005395049.1:841302_849248_-	0	#NAME?	0.0195307	Down	0.0623705	0.117598	0.0814477	0	0	0
circRNA_09898|NW_005395052.1:44979_62067_-	0	#NAME?	0.0135525	Down	0.103951	0.0783984	0.108597	0	0	0
circRNA_09958|NW_005395062.1:361184_391951_-	0	#NAME?	0.0146228	Down	0.0623705	0.0587988	0.217194	0	0	0
circRNA_09981|NW_005395062.1:458019_479629_-	0	#NAME?	0.0179866	Down	0.124741	0.048999	0.0995472	0	0	0
circRNA_09985|NW_005395062.1:471264_487812_-	0	#NAME?	0.0258588	Down	0.0207902	0.0783984	0.144796	0	0	0
circRNA_10014|NW_005395067.1:283548_302364_-	0	#NAME?	0.0388904	Down	0.0519754	0.117598	0.0452487	0	0	0
circRNA_10055|NW_005395069.1:67971_74301_+	0	#NAME?	0.0374369	Down	0.0623705	0.127397	0.0271492	0	0	0
circRNA_10106|NW_005395116.1:224615_227716_+	0	#NAME?	0.0150068	Down	0.0935557	0.097998	0.0904975	0	0	0
circRNA_10149|NW_005395129.1:337697_391848_+	0	#NAME?	0.0285885	Down	0.0415803	0.0783984	0.117647	0	0	0
circRNA_10151|NW_005395129.1:368390_391848_+	0	#NAME?	0.0402145	Down	0.124741	0.048999	0.0452487	0	0	0
circRNA_10214|NW_005395160.1:659937_673248_+	0	#NAME?	0.0164572	Down	0.103951	0.107798	0.0633482	0	0	0
circRNA_10280|NW_005395207.1:557429_569314_-	0	#NAME?	0.00702432	Down	0.135136	0.146997	0.0542985	0	0	0
circRNA_10299|NW_005395219.1:63377_69932_-	0	#NAME?	0.021497	Down	0.0935557	0.048999	0.117647	0	0	0
circRNA_10302|NW_005395219.1:403165_413517_+	0	#NAME?	0.00734992	Down	0.114346	0.137197	0.0814477	0	0	0
circRNA_10312|NW_005395220.1:2742_15127_-	0	#NAME?	0.00820625	Down	0.0935557	0.156797	0.072398	0	0	0
circRNA_10319|NW_005395225.1:78263_83292_+	0	#NAME?	0.00178104	Down	0.176716	0.097998	0.180995	0	0	0
circRNA_10329|NW_005395226.1:431598_432489_-	0	#NAME?	0.0227198	Down	0.0623705	0.107798	0.0814477	0	0	0
circRNA_10358|NW_005395249.1:153619_167444_+	0	#NAME?	0.0250567	Down	0.124741	0.0783984	0.0452487	0	0	0
circRNA_10364|NW_005395256.1:58760_68879_-	0	#NAME?	0.0317208	Down	0.114346	0.0391992	0.0814477	0	0	0
circRNA_10370|NW_005395256.1:114356_141888_-	0	#NAME?	0.0375931	Down	0.0415803	0.0783984	0.0995472	0	0	0
circRNA_10376|NW_005395256.1:639437_648100_-	0	#NAME?	0.0134359	Down	0.0831607	0.097998	0.108597	0	0	0
circRNA_10380|NW_005395256.1:1013830_1032237_-	0	#NAME?	0.000241051	Down	0.207902	0.264595	0.180995	0	0	0
circRNA_10422|NW_005395275.1:1165893_1178485_-	0	#NAME?	0.00448819	Down	0.0623705	0.195996	0.108597	0	0	0
circRNA_10425|NW_005395275.1:1340958_1341337_-	0	#NAME?	0.00981358	Down	0.103951	0.117598	0.0904975	0	0	0
circRNA_10435|NW_005395284.1:283188_283764_-	0	#NAME?	0.00188951	Down	0.145531	0.146997	0.153846	0	0	0
circRNA_10469|NW_005395291.1:471369_471987_-	0	#NAME?	0.0448923	Down	0.0727656	0.0391992	0.0995472	0	0	0
circRNA_10477|NW_005395295.1:941989_967219_+	0	#NAME?	0.00112813	Down	0.259877	0.146997	0.0904975	0	0	0
circRNA_10489|NW_005395306.1:1086823_1096206_-	0	#NAME?	0.0115409	Down	0.0623705	0.127397	0.108597	0	0	0
circRNA_10508|NW_005395314.1:174635_174981_-	0	#NAME?	0.00499024	Down	0.0935557	0.176396	0.0904975	0	0	0
circRNA_10529|NW_005395334.1:23335_25282_-	0	#NAME?	0.0407124	Down	0.103951	0.0587988	0.0542985	0	0	0
circRNA_10549|NW_005395361.1:111284_115144_-	0	#NAME?	0.0228229	Down	0.0727656	0.097998	0.0814477	0	0	0
circRNA_10563|NW_005395367.1:172072_187446_-	0	#NAME?	0.0108548	Down	0.145531	0.097998	0.0633482	0	0	0
circRNA_10584|NW_005395395.1:64261_77564_+	0	#NAME?	0.000336392	Down	0.155926	0.284194	0.171945	0	0	0
circRNA_10601|NW_005395422.1:1797786_1839877_-	0	#NAME?	0.0166727	Down	0.135136	0.0783984	0.0633482	0	0	0
circRNA_10607|NW_005395428.1:353465_360386_+	0	#NAME?	0.0482928	Down	0.0727656	0.0685986	0.0633482	0	0	0
circRNA_10631|NW_005395442.1:126950_155428_+	0	#NAME?	0.0200292	Down	0.228692	0	0.35294	0	0	0
circRNA_10633|NW_005395444.1:155728_161338_+	0	#NAME?	0.0469863	Down	0.0623705	0.0881982	0.0542985	0	0	0
circRNA_10683|NW_005395449.1:239962_316745_+	0	#NAME?	0.0344704	Down	0	0.137197	0.199094	0	0	0
circRNA_10696|NW_005395449.1:275082_322182_+	0	#NAME?	0.000114408	Down	0	4.9881	4.56107	0	0	0
circRNA_10713|NW_005395452.1:211080_249296_-	0	#NAME?	0.042147	Down	0.0831607	0.0587988	0.072398	0	0	0
circRNA_10783|NW_005395494.1:335041_352871_+	0	#NAME?	0.0315694	Down	0.103951	0.048999	0.0814477	0	0	0
circRNA_10794|NW_005395502.1:616831_617444_-	0	#NAME?	0.0048608	Down	0.0935557	0.127397	0.144796	0	0	0
circRNA_10805|NW_005395515.1:105353_182092_-	0	#NAME?	0.00210871	Down	0.124741	0.156797	0.153846	0	0	0
circRNA_10851|NW_005395530.1:291535_291913_-	0	#NAME?	0.0397432	Down	0.0519754	0.107798	0.0542985	0	0	0
circRNA_11026|NW_005395536.1:539138_602180_-	0	#NAME?	0.042147	Down	0.0831607	0.0587988	0.072398	0	0	0
circRNA_11027|NW_005395536.1:556264_583054_-	0	#NAME?	0.0117875	Down	0.114346	0.0783984	0.108597	0	0	0
circRNA_11038|NW_005395536.1:788294_813577_-	0	#NAME?	0.00565446	Down	0.207902	0.0391992	0.126696	0	0	0
circRNA_11086|NW_005395557.1:233190_235632_-	0	#NAME?	0.00124754	Down	0.166321	0.146997	0.171945	0	0	0
circRNA_11091|NW_005395560.1:349459_359998_-	0	#NAME?	0.0138558	Down	0.0623705	0.097998	0.126696	0	0	0
circRNA_11096|NW_005395560.1:393536_408775_-	0	#NAME?	0.0375931	Down	0.0415803	0.0783984	0.0995472	0	0	0
circRNA_11165|NW_005395604.1:101170_115705_-	0	#NAME?	0.0459543	Down	0.0623705	0.097998	0.0452487	0	0	0
circRNA_11200|NW_005395621.1:588714_609082_-	0	#NAME?	0.00448461	Down	0.0831607	0.117598	0.171945	0	0	0
circRNA_11225|NW_005395628.1:939707_967044_-	0	#NAME?	0.00246335	Down	0.0935557	0.146997	0.180995	0	0	0
circRNA_11239|NW_005395630.1:376068_398934_-	0	#NAME?	0.000280677	Down	0.249482	0.235195	0.153846	0	0	0
circRNA_11260|NW_005395654.1:976183_976824_+	0	#NAME?	0.018366	Down	0.0311852	0.107798	0.126696	0	0	0
circRNA_11277|NW_005395663.1:1287364_1299111_+	0	#NAME?	0.000654506	Down	0.124741	0.244995	0.171945	0	0	0
circRNA_11280|NW_005395663.1:1389357_1403022_+	0	#NAME?	0.046404	Down	0.0831607	0.0783984	0.0452487	0	0	0
circRNA_11289|NW_005395665.1:341178_347312_+	0	#NAME?	0.00264766	Down	0.114346	0.0881982	0.217194	0	0	0
circRNA_11294|NW_005395668.1:95621_102663_-	0	#NAME?	0.0155096	Down	0.124741	0.0587988	0.0995472	0	0	0
circRNA_11319|NW_005395690.1:67340_79185_+	0	#NAME?	0.00213053	Down	0.155926	0.127397	0.153846	0	0	0
circRNA_11330|NW_005395702.1:237280_242060_+	0	#NAME?	0.0214191	Down	0.114346	0.097998	0.0452487	0	0	0
circRNA_11336|NW_005395710.1:1192756_1213930_-	0	#NAME?	0.0171814	Down	0.0311852	0.0783984	0.162895	0	0	0
circRNA_11341|NW_005395710.1:1635612_1643424_-	0	#NAME?	0.045083	Down	0.207902	0	0.135746	0	0	0
circRNA_11357|NW_005395718.1:724150_731478_+	0	#NAME?	0.000426162	Down	0.207902	0.186196	0.199094	0	0	0
circRNA_11371|NW_005395732.1:274147_274987_-	0	#NAME?	0.0481616	Down	0.114346	0.0391992	0.0542985	0	0	0
circRNA_11383|NW_005395743.1:679961_703379_+	0	#NAME?	0.0358696	Down	0.0831607	0.0685986	0.072398	0	0	0
circRNA_11384|NW_005395743.1:679961_722505_+	0	#NAME?	0.0287259	Down	0.0519754	0.0685986	0.117647	0	0	0
circRNA_11389|NW_005395743.1:683463_713536_+	0	#NAME?	0.0197935	Down	0.0935557	0.0881982	0.0814477	0	0	0
circRNA_11398|NW_005395746.1:103159_113746_+	0	#NAME?	0.00761141	Down	0.0831607	0.0783984	0.171945	0	0	0
circRNA_11438|NW_005395805.1:388345_407206_-	0	#NAME?	0.00760246	Down	0.155926	0.0881982	0.0904975	0	0	0
circRNA_11481|NW_005395815.1:563594_585445_-	0	#NAME?	0.0222591	Down	0.0623705	0.117598	0.072398	0	0	0
circRNA_11567|NW_005395840.1:474432_476449_-	0	#NAME?	0.0277714	Down	0.0727656	0.0685986	0.0995472	0	0	0
circRNA_11647|NW_005395903.1:622463_633292_-	0	#NAME?	0.0181934	Down	0.103951	0.0587988	0.108597	0	0	0
circRNA_11753|NW_005396044.1:166165_177491_+	0	#NAME?	0.00859352	Down	0.166321	0.0783984	0.0814477	0	0	0
circRNA_11805|NW_005396099.1:342467_410128_+	0	#NAME?	0.00274371	Down	0.103951	0.137197	0.171945	0	0	0
circRNA_11808|NW_005396099.1:405292_410128_+	0	#NAME?	0.00127891	Down	0.124741	0.097998	0.262443	0	0	0
circRNA_11836|NW_005396136.1:131587_138838_-	0	#NAME?	0.0149712	Down	0.135136	0.0685986	0.0814477	0	0	0
circRNA_11842|NW_005396136.1:220443_245565_-	0	#NAME?	0.0120698	Down	0.124741	0.0587988	0.117647	0	0	0
circRNA_11882|NW_005396212.1:392387_395158_-	0	#NAME?	9.15815e-05	Down	0.270272	0.274394	0.235293	0	0	0
circRNA_11884|NW_005396212.1:410350_416581_-	0	#NAME?	0.00253424	Down	0.176716	0.0685986	0.180995	0	0	0
circRNA_11897|NW_005396216.1:1736566_1763565_+	0	#NAME?	0.000615574	Down	0.218297	0.156797	0.180995	0	0	0
circRNA_11903|NW_005396216.1:1822582_1890524_+	0	#NAME?	0.00512329	Down	0.166321	0.107798	0.0904975	0	0	0
circRNA_11905|NW_005396222.1:23624_24252_-	0	#NAME?	3.47273e-05	Down	0.218297	0.352793	0.35294	0	0	0
circRNA_11937|NW_005396260.1:305262_307688_-	0	#NAME?	8.60803e-05	Down	0.280667	0.264595	0.244343	0	0	0
circRNA_11979|NW_005396280.1:141128_153259_-	0	#NAME?	0.0497914	Down	0.0415803	0.0783984	0.0814477	0	0	0
circRNA_11981|NW_005396280.1:153205_159520_-	0	#NAME?	0.049725	Down	0.124741	0.166597	0	0	0	0
circRNA_12005|NW_005396364.1:909833_938936_+	0	#NAME?	0.0213982	Down	0.0831607	0.0587988	0.117647	0	0	0
circRNA_12053|NW_005396408.1:16551_23228_-	0	#NAME?	0.00412404	Down	0.135136	0.127397	0.117647	0	0	0
circRNA_12096|NW_005396506.1:149943_159222_+	0	#NAME?	0.0330735	Down	0.0623705	0.0587988	0.108597	0	0	0
circRNA_12157|NW_005396545.1:272870_294124_-	0	#NAME?	0.00167262	Down	0.0519754	0.254795	0.34389	0	0	0
circRNA_12164|NW_005396562.1:467176_484754_-	0	#NAME?	0.009477	Down	0.0831607	0.0881982	0.144796	0	0	0
circRNA_12195|NW_005396609.1:737897_790800_-	0	#NAME?	0.00991672	Down	0.0831607	0.127397	0.0995472	0	0	0
circRNA_12235|NW_005396635.1:448599_459052_-	0	#NAME?	0.0417353	Down	0.0623705	0.0783984	0.072398	0	0	0
circRNA_12254|NW_005396684.1:65507_83073_+	0	#NAME?	0.000304087	Down	0.291062	0.137197	0.208144	0	0	0
circRNA_12278|NW_005396727.1:279517_280264_-	0	#NAME?	0.0178701	Down	0.0623705	0.097998	0.108597	0	0	0
circRNA_12321|NW_005396792.1:396983_405964_-	0	#NAME?	0.00488788	Down	0.155926	0.0783984	0.135746	0	0	0
circRNA_12360|NW_005396913.1:65907_89251_+	0	#NAME?	0.00119621	Down	0.218297	0.137197	0.135746	0	0	0
circRNA_12367|NW_005396918.1:573339_580953_-	0	#NAME?	0.0218115	Down	0.0623705	0.127397	0.0633482	0	0	0
circRNA_12376|NW_005396940.1:377069_380103_+	0	#NAME?	0.0255254	Down	0.0727656	0.107798	0.0633482	0	0	0
circRNA_12377|NW_005396940.1:377069_385533_+	0	#NAME?	0.0363137	Down	0.0623705	0.0783984	0.0814477	0	0	0
circRNA_12407|NW_005397036.1:46862_47494_+	0	#NAME?	0.00647667	Down	0.135136	0.127397	0.0814477	0	0	0
circRNA_12422|NW_005397121.1:92381_99454_-	0	#NAME?	0.00835266	Down	0.187111	0.0783984	0.0633482	0	0	0
circRNA_12440|NW_005397263.1:42091_106548_-	0	#NAME?	0.012594	Down	0.124741	0.205796	0.036199	0	0	0
circRNA_12464|NW_005397263.1:371299_378170_+	0	#NAME?	0.0208092	Down	0.114346	0.048999	0.0995472	0	0	0
circRNA_12544|NW_005398550.1:35321_38180_+	0	#NAME?	0.0407124	Down	0.103951	0.0587988	0.0542985	0	0	0
