# Supplementary material for: Comprehensive Analysis of mRNA, lncRNA, circRNA, and miRNA Expression Profiles and Their ceRNA Networks in the Longissimus Dorsi Muscle of Cattle-Yak and Yak
Source: Front Genet. 2021 Dec 13;12:772557. doi: 10.3389/fgene.2021.772557 (PMC8710697; doi:10.3389/fgene.2021.772557)
Supplement: Supplementary file 1 [file DataSheet1.ZIP › Supplementary Table S5.xlsx]

## Sheet: Sheet1
The 117 DEGs related to muscle development and fatness
gene_id	Expression_Y1	Expression_Y2	Expression_Y3	Expression_CY1	Expression_CY2	Expression_CY3	Regulation
ANKRD6	2.12559	1.17906	1.73309	4.8252	2.98754	2.13415	Up
MTM1	2.13725	2.91187	1.83195	4.32883	4.60079	4.46154	Up
SIX4	13.4269	13.9192	14.925	16.7637	15.9539	12.8348	Up
LMOD3	47.5153	41.2334	41.8014	340.801	452.833	250.92	Up
WLS	29.0819	35.5481	38.155	11.1528	6.19152	6.20085	Down
TLL2	1.60762	1.65142	1.83225	0.0355123	0.036686	0.0437076	Down
STAT3	23.0043	23.8205	22.3353	25.2277	24.474	24.7562	Up
SIX5	8.73138	12.4295	10.7286	1.41974	1.70036	1.82179	Down
WNT4	0.31131	0.322301	0.649699	0.530975	1.5868	1.4704	Up
MEGF10	35.6596	31.2982	30.657	0.898078	1.52923	1.36644	Down
DLL1	13.3895	11.6792	9.26794	1.6137	1.4437	1.91008	Down
TGFB1	0.924261	1.52837	1.34336	4.21321	3.01473	3.44738	Up
SOX8	11.056	9.79342	9.97318	0.297799	0.341355	0.38033	Down
KLHL41	736.427	622.446	574.539	912.334	903.158	840.763	Up
MYLK2	42.3452	43.938	36.4471	225.609	235.973	170.998	Up
NEURL1	18.8773	17.7443	16.9875	29.3674	43.9132	35.9062	Up
MYF6	21.3565	22.7125	29.5158	87.9814	73.1157	48.4976	Up
GJA1	33.1249	42.8576	34.9183	3.56064	2.58444	4.26956	Down
DVL1	9.90503	13.4478	12.914	38.4593	44.2158	31.4575	Up
SHFM1	125.917	112.221	124.628	138.355	118.347	132.606	Up
MYOG	179.796	159.004	139.223	17.479	16.1416	27.602	Down
NKD1	2.29683	2.85948	2.30837	0.223406	0.145312	0.229136	Down
KLHL40	33.5611	34.9485	30.488	38.422	25.9332	33.1098	Up
ACTC1	3377.64	2315.44	2635.13	19.9268	11.6889	311.063	Down
MSTN	63.0155	83.677	68.2665	6.55716	8.5911	5.0349	Down
EPHB1	0.603394	0.974147	0.415106	0.0697091	0.0768139	0.0471879	Down
ACTA1	1228.63	686.198	840.669	11054.2	11846.7	15659.4	Up
TCAP	86.1687	50.0243	87.4307	572.528	544.332	1318.13	Up
TSC22D3	23.8888	25.6246	27.338	37.1228	36.468	36.3393	Up
CDON	39.7058	45.6838	46.6583	4.76749	3.61279	7.03907	Down
MYLPF	3774.56	2932.61	3489.59	12508.9	11568.7	7898.19	Up
MYF5	38.5407	33.9484	41.9707	1.01393	1.39309	1.20736	Down
SOX15	1.34099	1.35656	1.84855	2.80427	2.63174	2.65237	Up
DISC1	8.12423	13.1502	8.78999	1.37177	1.85716	2.046	Down
ARNTL	3.34284	3.95545	3.81373	4.14622	4.92329	2.96506	Up
SMURF2	28.2781	29.2219	27.6424	5.30409	5.55632	6.08577	Down
PPARD	3.18456	2.75728	3.45508	4.77048	3.17673	4.06356	Up
CHRND	40.3481	45.9392	39.0329	1.82532	4.48213	3.36984	Down
USP19	17.9695	18.5304	17.0744	25.5476	29.2107	25.1497	Up
SIX1	37.364	38.7428	32.9542	43.7146	42.5364	37.0003	Up
MTPN	30.2193	30.1353	32.1866	7.03521	5.98816	7.28041	Down
ATP6V1C2	3.06084	2.14405	2.39004	0.524948	0.252231	0.315533	Down
USP47	74.7958	72.052	71.2466	74.641	92.8341	53.0769	Up
YBX3	124.1	94.4	104.933	1324.5	1431.88	850.975	Up
PAX7	27.3533	23.6677	24.6503	1.46273	1.79726	1.27862	Down
RSPO2	0.332651	1.68372	1.15155	4.97805	4.06801	3.54352	Up
RPS27A	1137.62	1029.35	1027.45	205.211	172.122	204.722	Down
HIVEP3	0.576614	0.386277	0.559277	0.452026	0.495662	1.12123	Up
SAP30	7.51796	6.5153	6.79134	1.68923	1.12182	1.6289	Down
NUPR1	0	0.0346982	0	1.51892	1.18949	1.94482	Up
MAFF	3.9619	5.04628	4.44507	4.47112	6.24273	3.41784	Up
ANKRD1	11.5102	7.74927	24.3587	372.679	333.545	76.411	Up
BCL9L	7.13514	9.56823	8.18814	11.1871	13.3385	14.6457	Up
LOC102276841	25.6183	27.121	28.8027	0.679838	1.11199	0.418364	Down
SMYD1	76.9185	65.8398	60.1069	83.2136	60.6009	102.5	Up
ANKRD2	0.530919	0.584477	0.278588	67.009	26.0048	206.555	Up
FOXN2	11.7389	12.1592	12.2647	10.5258	11.9469	12.7301	Up
NR4A1	7.06783	4.51645	3.00558	41.9221	19.0348	13.6161	Up
EOMES	0	0	0	0.156116	0.040319	0.0180135	Up
PAX5	0	0	0	0.310013	0	0.0746522	Up
PPP3CA	22.0508	24.9226	23.0442	59.0502	57.9279	49.8152	Up
STAC3	81.559	70.1302	48.6918	261.535	256.676	228.614	Up
KIAA1161	4.43752	5.81418	4.64287	15.3331	11.729	15.3144	Up
SMO	29.7645	42.9321	47.2389	3.45419	3.07401	3.23927	Down
RYR1	94.0758	89.9952	76.7437	669.968	839.723	529.084	Up
LOC102277271	94.8341	89.8107	76.2882	728.772	899.492	571.923	Up
GPCPD1	13.6304	11.7177	10.7099	12.5506	10.8783	10.219	Up
VAMP5	6.60618	7.46702	6.54219	33.6468	39.0492	53.5092	Up
COL19A1	19.9904	17.534	17.722	0.210721	0.206801	0.0615956	Down
KCNAB1	1.16208	1.22304	0.928346	3.46408	2.27915	1.08738	Up
MEOX2	62.3089	78.9993	79.0459	14.6224	11.0885	8.56825	Down
TGFB2	55.8142	60.3372	50.3401	5.72644	5.84249	5.06354	Down
MYH14	0.889435	0.749046	0.666824	17.7532	24.5549	22.0575	Up
RHOA	45.8721	48.0626	46.4256	58.1173	56.9443	54.7193	Up
METTL21C	0.439604	0.549944	0.720852	10.5105	5.39438	1.8539	Up
FOXP1	11.2383	13.7378	13.1896	15.565	12.6001	12.3171	Up
HOXD9	2.85145	4.16931	4.37671	13.2635	12.9445	8.11092	Up
ZBTB18	50.4174	42.7482	39.6452	39.513	45.5854	48.3327	Up
SPIN1	43.9757	47.4555	45.6925	7.26849	7.83575	8.41597	Down
KANK1	23.6361	24.9415	22.7467	27.2396	23.5046	23.9119	Up
ZRANB1	18.1852	18.4271	17.0886	25.0778	28.9832	23.0687	Up
ATP6V0C	9.45501	12.2098	12.4332	16.4049	17.4108	16.6498	Up
MACF1	160.654	133.371	142.619	18.7626	15.4939	14.9621	Down
LRRK1	6.01966	8.41354	7.62952	1.2186	0.769761	1.25861	Down
NAIP	0.217741	0.442121	0.236647	1.12988	0.578355	0.704711	Up
PPP2R3A	18.8683	15.4407	16.2914	43.0948	42.2285	38.1728	Up
CTDNEP1	24.1895	24.8857	27.9991	85.8642	93.5284	75.8524	Up
DVL2	17.7915	17.8255	17.982	2.63353	3.55253	2.87591	Down
LMX1A	1.6012	1.58664	2.27811	0.394452	0.0651982	0.480626	Down
FZD9	10.5238	11.0465	8.2666	1.26077	1.92222	2.15904	Down
RNF220	17.7687	20.2942	19.2043	20.6836	18.0936	15.2561	Up
PSMD4	31.9693	32.9114	30.671	59.2512	51.8314	50.4788	Up
PSMC2	48.2176	50.4539	51.6981	66.7771	59.2145	57.1852	Up
LOC102275979	8.96713	7.87574	7.47008	0.916441	0.989441	1.20214	Down
SRC	7.22849	8.6386	8.06992	0.854743	0.599564	0.292221	Down
EDA	5.88761	8.96605	5.72526	1.12848	1.33637	1.45665	Down
PSMD11	16.7526	15.8731	15.4424	36.9375	39.3376	35.2839	Up
LGR5	0.823885	5.14972	7.50031	0.279201	0.144214	0.550594	Down
PSMC3	66.4299	64.5302	71.8545	94.6322	83.6325	75.3108	Up
LOC102270709	0.0880574	0.062677	0.198542	0.486784	0.42668	0.626354	Up
FAM53B	8.22058	10.988	10.4185	26.0485	27.7327	27.2297	Up
GSKIP	4.7904	5.09051	5.43962	6.08821	5.37093	5.67555	Up
LOC102285465	9.46647	8.39393	8.46852	1.66642	1.42995	1.07925	Down
CSNK1D	17.1877	19.3923	19.2617	18.1508	20.0483	17.1712	Up
TBL1X	26.6004	34.8778	30.2224	29.4318	41.0163	37.0915	Up
CAPRIN2	10.998	11.231	10.4633	1.98752	2.11236	1.7969	Down
GPRC5B	55.3227	57.0061	53.2713	7.20425	6.96018	12.5884	Down
CELSR2	0.777461	0.746349	0.833563	1.36048	1.807	1.61279	Up
PRICKLE2	12.7271	16.6279	14.4342	1.50369	1.3346	1.41409	Down
PARD6A	1.25152	1.14455	1.73505	0.0914836	0.173263	0.211117	Down
PRICKLE1	21.9624	28.0148	23.8833	2.65584	2.47412	3.85696	Down
CTHRC1	8.8953	35.6666	49.2332	0.670365	0.331206	0.659158	Down
FZD3	2.75948	3.87776	3.88515	0.361249	0.505769	0.609885	Down
DAAM1	27.2627	25.991	24.7663	6.22693	6.12066	4.67805	Down
FZD1	5.73107	5.58637	5.9786	0.910613	0.972963	1.22963	Down
FZD7	6.12508	8.78637	7.13801	15.8833	17.3416	8.43478	Up
FZD2	11.8029	14.1596	12.8645	0.856581	1.12733	0.812356	Down
