# Supplementary material for: Comprehensive Analysis of mRNA, lncRNA, circRNA, and miRNA Expression Profiles and Their ceRNA Networks in the Longissimus Dorsi Muscle of Cattle-Yak and Yak
Source: Front Genet. 2021 Dec 13;12:772557. doi: 10.3389/fgene.2021.772557 (PMC8710697; doi:10.3389/fgene.2021.772557)
Supplement: Supplementary file 1 [file DataSheet1.ZIP › Supplementary Table S6.xlsx]

## Sheet: Sheet1
Symbol	Primer pairs sequences (5 ′ -3 ′ )		Product Length(bp)
circRNA_12096	F	CACCACTACCATCTCCCAAGAC	198
	R	GGGTTCATGTGATTGGAGGCG
circRNA_12564	F	AGAGAGACGCTACCATCCGT	182
	R	GAGGATTAGCCAGGGGGAGA
TCONS-00004303	F	TTGGGTGCTGGGTGTTTACT	141
	R	CATGCTTTTCCTGAACCCC
TCONS-00034903	F	GTACTGGAGCAGAAGTCGGG	158
	R	GCCATCTCCCTGTAAGCCTC
MYH14	F	ACAGCCCTCATGTGCTATGG	294
	R	TTGGTGGAGTCCAACGTGTC
LOC106700760	F	GTGGAAAGGGTGGGGATTGA	218
	R	GCAGACAGCAATTTAGGCGG
PIK3R2	F	CTTATCCGTGAGAGCAGCCA	194
	R	GTGGGGCAGCGAAAAAGAGT
FGFR4	F	ATTCCTGGCTCTGCGGC	229
	R	AAAGGACAAAGCTGGAGCCC
The primer information used in this study
