# Supplementary material for: Comprehensive Analysis of mRNA, lncRNA, circRNA, and miRNA Expression Profiles and Their ceRNA Networks in the Longissimus Dorsi Muscle of Cattle-Yak and Yak
Source: Front Genet. 2021 Dec 13;12:772557. doi: 10.3389/fgene.2021.772557 (PMC8710697; doi:10.3389/fgene.2021.772557)
Supplement: Supplementary file 2 [file DataSheet2.zip]

Archive with 2 entries (2 files):
- Production traits.xlsx
- RT-qPCR.xlsx
