# Supplementary material for: Comprehensive Analysis of mRNA, lncRNA, circRNA, and miRNA Expression Profiles and Their ceRNA Networks in the Longissimus Dorsi Muscle of Cattle-Yak and Yak
Source: Front Genet. 2021 Dec 13;12:772557. doi: 10.3389/fgene.2021.772557 (PMC8710697; doi:10.3389/fgene.2021.772557)
Supplement: Supplementary file 2 [file DataSheet2.zip › Production traits.xlsx]

## Sheet: Sheet1
The production performance data
Body weight	Birth		3-month		6-month		Withers height	Birth		3-month		6-month		Body length	Birth		3-month		6-month		Chest girth	Birth		3-month		6-month
No.	Yak	Cattle-yak	Yak	Cattle-yak	Yak	Cattle-yak		Yak	Cattle-yak	Yak	Cattle-yak	Yak	Cattle-yak		Yak	Cattle-yak	Yak	Cattle-yak	Yak	Cattle-yak		Yak	Cattle-yak	Yak	Cattle-yak	Yak	Cattle-yak
1	16	19	34	46	75	86		56	62	73	78	82	84		44	58	72	82	94	90		58	63	81	93	105	117
2	15	23	35	48	78	91		54	66	70	80	84	88		43	62	72	88	85	93		56	66	82	96	109	122
3	17	16	39	47	80	90		63	59	79	90	92	94		59	55	67	96	98	105		61	60	87	101	115	131
4	16	22	42	49	83	94		58	67	74	85	82	92		44	60	77	89	81	99		58	63	89	102	103	126
5	15	24	31	51	71	85		49	67	65	82	84	88		45	61	71	85	86	95		59	68	80	96	109	114
6	15	21	36	51	72	89		50	65	67	87	84	94		49	61	75	91	88	103		61	67	84	101	109	123
7	18	19	39	43	77	95		63	64	81	79	75	83		59	59	71	79	90	86		73	61	85	93	111	115
8	17	20	41	45	80	96		61	62	77	85	86	90		61	58	75	85	87	90		58	62	90	99	103	121
9	16	23	37	41	69	84		60	63	78	84	84	91		54	61	75	93	89	106		63	67	83	94	109	112
10	16	18	34	43	75	92		56	60	74	87	80	90		52	55	78	83	87	96		61	60	79	101	112	128
11	16	19	41	46	76	95		56	62	72	90	80	91		44	57	75	86	84	97		58	58	88	105	121	125
12	17	22	38	45	91	95		51	69	66	83	93	91		44	63	71	90	90	103		52	65	85	100	118	121
13	14	16	36	44	73	88		45	56	60	77	82	85		41	54	81	82	86	98		48	59	83	92	109	124
14	17	23	38	53	86	98		63	67	83	86	86	94		59	64	78	92	93	102		61	69	85	104	115	129
15	17	24	38	52	88	93		66	67	85	82	90	90		61	63	75	98	86	110		67	68	84	100	121	124
16	15	21	41	50	77	90		54	64	71	87	93	98		43	57	77	86	86	91		56	65	91	96	117	114
17	16	20	42	51.5	84	91		60	62	76	79	91	87		61	59	80	89	91	94		58	63	91	96	121	117
18	17	23	39	53	85	88		60	65	78	84	93	93		49	61	86	90	93	95		59	66	84	100	111	129
19	19	20	39	48	90	98		63	61	78	81	83	92		55	60	76	87	95	99		60	65	85	95	113	115
20	16	18	38	47	87	96		58	58	74	86	93	93		48	59	76	82	97	91		58	60	84	94	117	114
21	17	21	39	53	73	95		56	63	72	84	80	93		52	61	80	87	87	103		58	65	84	99	103	113
22	18	21	41	49	82	86		60	64	76	85	87	91		52	60	80	88	93	105		60	64	88	96	108	118
23	19	24	33	51	87	89		59	68	75	83	92	88		54	65	71	87	94	97		59	67	79	98	117	119
24	18	20	35	45	83	90		61	63	76	74	90	85		49	57	72	81	94	96		58	63	83	90	119	122
25	16	18	38	46	93	83		57	60	74	88	95	96		50	58	75	84	96	93		57	61	84	94	117	128
26	15	21	37	51	79	91		53	65	70	85	74	94		46	61	77	87	87	99		54	65	83	97	125	126
27	15	23	40	53	97	94		57	66	71	95	89	101		48	63	79	91	89	103		55	66	88	101	123	134
28	16	23	36	48	92	93		60	66	77	99	88	103		49	53	77	87	91	101		58	66	81	94	97	107
29	17	19	34	46	77	83		53	64	70	90	73	95		53	56	78	85	87	97		59	60	81	94	113	113
30	15	20	36	51	82	85		55	62	70	89	78	98		47	61	72	88	93	105		56	64	83	96	115	122
