# Supplementary material for: Comprehensive Analysis of mRNA, lncRNA, circRNA, and miRNA Expression Profiles and Their ceRNA Networks in the Longissimus Dorsi Muscle of Cattle-Yak and Yak
Source: Front Genet. 2021 Dec 13;12:772557. doi: 10.3389/fgene.2021.772557 (PMC8710697; doi:10.3389/fgene.2021.772557)
Supplement: Supplementary file 2 [file DataSheet2.zip › RT-qPCR.xlsx]

## Sheet: Sheet1
The Ct value of RT-qPCR
	Ct value
	Yak		Cattle-yak
	Target gene	Reference gene	Target gene	Reference gene
MYH14	31.74	25.65	27.99	23.38
	31.65	24.7	28.39	24.95
	31.21	24.26	27.65	24.55
LOC106700760	30.98	28.85	26.96	24.98
	31.26	25.33	27.45	25.69
	31.33	25.45	27.61	25.69
PIK3R2	32.35	26.78	31.56	23.44
	33.41	26.66	31.01	23.59
	32.18	26.01	30.89	22.86
FGFR4	35.75	27.86	35.26	25.69
	35.54	27.52	35.49	26.02
	35.88	28.63	34.85	25.52
TCONS-00034903	36.5	27.13	37.42	26.19
	34.95	26.55	35.47	26.28
	35.84	27.51	36.99	26.75
Tcons-00004303	33.62	28.1	31.53	25.48
	32.73	27.64	31.29	25.87
	31.92	27.75	31.85	25.06
circ00012090	34.14	29.33	37.89	27.59
	34.82	29.25	37.17	27.35
	34.16	29.68	37.25	27.49
circ00012564	35.25	27.45	30.19	26.35
	35.16	27.77	30.02	26.87
	35.5	27.35	29.87	26.45
